# Supplementary material for: Late Pleistocene fishes of the Tennessee River Basin: an analysis of a late Pleistocene freshwater fish fauna from Bell Cave (site ACb-2) in Colbert County, Alabama, USA
Source: PeerJ. 2016 Feb 2;4:e1648. doi: 10.7717/peerj.1648 (PMC4741074; doi:10.7717/peerj.1648)
Supplement: Supplemental Information 1 — Raw data. [file peerj-04-1648-s001.xlsx]

## Sheet: Appendix 1
Catalog Number	Site	Zone	Pit	Species	Common Name	Family	Element(s)	Taxa Notes
RMM 4665.1	ACb-2	Zone 3	3	Acipenser fulvescens	Lake Sturgeon	Acipenseridae	Fulcrum
RMM 4787	ACb-2	Zone 3	1	Acipenser fulvescens	Lake Sturgeon	Acipenseridae	Scale, parasphenoid
RMM 4327.1	ACb-2	Zone 3	1	Acipenser fulvescens	Lake Sturgeon	Acipenseridae	Scute, scales
RMM 4679.2	ACb-2	Zone 3	3	Acipenser sp.	Sturgeon	Acipenseridae	Scutes (ca. 30)	1 or 2 may be Lepisosteus sp.
RMM 5271.5	ACb-2	Zone 3	4	Acipenser sp.	Sturgeon	Acipenseridae	Scute (3)	Because of thickness
RMM 5175.1	ACb-2	Zone 1-2	4	Acipenser sp.	Sturgeon	Acipenseridae	Scute (2)	In capsule
RMM 3900.1	ACb-2	Zone 3	1	Acipenser sp.	Sturgeon	Acipenseridae	Scute (5-7), including lateral scute & dorsal/ventral arched scute	Possibly Ictalurid sculptured piece or Lepisosturid scute
RMM 4306.1	ACb-2	Zone 3	1	Acipenser sp.	Sturgeon	Acipenseridae	Scute	Probably A. fulvescens
RMM 3792.2	ACb-2	Zone 1-2	Unknown	Acipenser sp.	Sturgeon	Acipenseridae	Quadrate, 3 fragments (1 large/thick; 2 smaller/thinner)	The quadrate may possibly be drum
MSC 35699	ACb-2	Zones 1-3	Unknown	Acipenser sp.	Sturgeon	Acipenseridae	Fragment
RMM 5174.2	ACb-2	Zone 1-2	4	Acipenser sp.	Sturgeon	Acipenseridae	Fragments (2)
RMM 5265.1	ACb-2	Zone 3	4	Acipenser sp.	Sturgeon	Acipenseridae	Fragments (2)
RMM 3796.1	ACb-2	Zone 1-2	1	Acipenser sp.	Sturgeon	Acipenseridae	Fulcrum
RMM 4665.2	ACb-2	Zone 3	3	Acipenser sp.	Sturgeon	Acipenseridae	Fulcrum
RMM 3794.1	ACb-2	Zone 1-2	1	Acipenser sp.	Sturgeon	Acipenseridae	Fulcrum or vertebral spine
RMM 4093.1	ACb-2	Zone 3	1	Acipenser sp.	Sturgeon	Acipenseridae	Lateral plate
RMM 3642.1	ACb-2	Zone 1-2	1	Acipenser sp.	Sturgeon	Acipenseridae	Median scute, fulcrum, other fragment
RMM 4181.1	ACb-2	Zone 1-2	1	Acipenser sp.	Sturgeon	Acipenseridae	Scute
RMM 4837.2	ACb-2	Zone 4	1	Acipenser sp.	Sturgeon	Acipenseridae	Scute
MSC 24978.1	ACb-2	Unknown	Unknown	Acipenser sp.	Sturgeon	Acipenseridae	Scute
RMM 3792.1	ACb-2	Zone 1-2	1	Acipenser sp.	Sturgeon	Acipenseridae	Scute
RMM 5271.2	ACb-2	Zone 3	4	Acipenser sp.	Sturgeon	Acipenseridae	Scute (101)
RMM 4950.2	ACb-2	Zone 1-2	3	Acipenser sp.	Sturgeon	Acipenseridae	Scute (12 at least)
MSC 35698	ACb-2	Zones 1-3	5	Acipenser sp.	Sturgeon	Acipenseridae	Scute (2)
RMM 4901.2	ACb-2	Zone 1-2	2	Acipenser sp.	Sturgeon	Acipenseridae	Scute (ca. 16)
RMM 5105.2	ACb-2	Zone 4	3	Acipenser sp.	Sturgeon	Acipenseridae	Scute (many)
RMM 5180.2	ACb-2	Zone 1-2	4	Acipenser sp.	Sturgeon	Acipenseridae	Scute (many)
RMM 5174.1	ACb-2	Zone 1-2	4	Acipenser sp.	Sturgeon	Acipenseridae	Scute, skull fragments
RMM 4837.1	ACb-2	Zone 4	1	Acipenser sp.	Sturgeon	Acipenseridae	Skull fragments
RMM 4679.1	ACb-2	Zone 3	3	Acipenser sp.	Sturgeon	Acipenseridae	Skull fragments
RMM 5094.1	ACb-2	Zone 4	3	Acipenser sp.	Sturgeon	Acipenseridae	Skull fragments
RMM 5464	ACb-2	Zone 4	4	Acipenser sp.	Sturgeon	Acipenseridae	Skull fragments
RMM 4901.1	ACb-2	Zone 1-2	2	Acipenser sp.	Sturgeon	Acipenseridae	Skull fragments, scute
RMM 4360	ACb-2	Zone 4	2	Acipenser sp.	Sturgeon	Acipenseridae	Skull fragments, scute
RMM 4950.1	ACb-2	Zone 1-2	3	Acipenser sp.	Sturgeon	Acipenseridae	Skull fragments, scute
RMM 5105.1	ACb-2	Zone 4	3	Acipenser sp.	Sturgeon	Acipenseridae	Skull fragments, scute
RMM 5180.1	ACb-2	Zone 1-2	4	Acipenser sp.	Sturgeon	Acipenseridae	Skull fragments, scute
RMM 5271.1	ACb-2	Zone 3	4	Acipenser sp.	Sturgeon	Acipenseridae	Skull fragments, scute
RMM 5271.4	ACb-2	Zone 3	4	Acipenser sp.	Sturgeon	Acipenseridae	Skull fragments, scute
RMM 3900.2	ACb-2	Zone 3	1	Acipenser sp.	Sturgeon	Acipenseridae	Skull fragments, scute (2)
RMM 4943.1	ACb-2	Zone 1-2	3	Acipenser sp.	Sturgeon	Acipenseridae	Unidentified fragments
MSC 35697	ACb-2	Unknown	Unknown	Acipenser sp.	Sturgeon	Acipenseridae	Unidentified fragments
RMM 5175.2	ACb-2	Zone 1-2	4	Ambloplites rupestris	Rock Bass	Centrarchidae	Left dentary
RMM 5268.3	ACb-2	Zone 3	4	Ambloplites rupestris	Rock Bass	Centrarchidae	Left dentary, left premaxilla
RMM 4544.5	ACb-2	Zone 1-2	1	Ameiurus sp.	Bullhead Catfish	Ictaluridae	Right dentary
RMM 5175.10	ACb-2	Zone 1-2	4	Ameiurus sp.	Bullhead Catfish	Ictaluridae	Right dentary
RMM 5268.1	ACb-2	Zone 3	4	Anguilla rostrata	American Eel	Anguillidae	Right dentary, premaxillary, left dentary	T.L. ost. 600 mm?
RMM 3792.8	ACb-2	Zone 1-2	Unknown	Aplodinotus grunniens	Freshwater Drum	Sciaenidae	Angular	Large
MSC 35731	ACb-2	Zones 1-3	5	Aplodinotus grunniens	Freshwater Drum	Sciaenidae	Lower pharyngeal	Large
RMM 3963.1	ACb-2	Zone 1-2	2	Aplodinotus grunniens	Freshwater Drum	Sciaenidae	Vertebrae	Large
RMM 4172	ACb-2	Zone 1-2	2	Aplodinotus grunniens	Freshwater Drum	Sciaenidae	Lower pharyngeal	Large (ca. 90 mm width point-to-point, apparently fossilized)
RMM 3642.8	ACb-2	Zone 1-2	1	Aplodinotus grunniens	Freshwater Drum	Sciaenidae	Parasymphyseal (2)	Large with deep ventral groove
RMM 4943.7	ACb-2	Zone 1-2	3	Aplodinotus grunniens	Freshwater Drum	Sciaenidae	Hypohyal, quadrate	Or Micropterus?
RMM 3792.7	ACb-2	Zone 1-2	1	Aplodinotus grunniens	Freshwater Drum	Sciaenidae	Cranial fragments
RMM 5545	ACb-2	Disturbed Zone	Unknown	Aplodinotus grunniens	Freshwater Drum	Sciaenidae	Cranial fragments
MSC 24979	ACb-2	Zones 1-3	5	Aplodinotus grunniens	Freshwater Drum	Sciaenidae	Cranial fragments and vertebrae
MSC 35732	ACb-2	Zones 1-3	Unknown	Aplodinotus grunniens	Freshwater Drum	Sciaenidae	Fragments (misc.)
MSC 35733	ACb-2	Zones 1-3	Unknown	Aplodinotus grunniens	Freshwater Drum	Sciaenidae	Lower pharyngeal
RMM 3632b	ACb-2	Zone 1-2	Unknown	Aplodinotus grunniens	Freshwater Drum	Sciaenidae	Lower pharyngeal, upper pharyngeal, small fragment
RMM 5177.8	ACb-2	Zone 1-2	4	Aplodinotus grunniens	Freshwater Drum	Sciaenidae	Medial spine fragment
RMM 5091.4	ACb-2	Zone 4	3	Aplodinotus grunniens	Freshwater Drum	Sciaenidae	Parasphenoid
RMM 3716	ACb-2	Zone 1-2	1	Aplodinotus grunniens	Freshwater Drum	Sciaenidae	Pharyngeal
RMM 3717	ACb-2	Zone 1-2	1	Aplodinotus grunniens	Freshwater Drum	Sciaenidae	Pharyngeal
RMM 3718	ACb-2	Zone 1-2	1	Aplodinotus grunniens	Freshwater Drum	Sciaenidae	Pharyngeal
RMM 4342	ACb-2	Zone 3	1	Aplodinotus grunniens	Freshwater Drum	Sciaenidae	Pharyngeal
RMM 4061	ACb-2	Zone 4	1	Aplodinotus grunniens	Freshwater Drum	Sciaenidae	Pharyngeal
RMM 4153	ACb-2	Zone 4	1	Aplodinotus grunniens	Freshwater Drum	Sciaenidae	Pharyngeal
RMM 4127	ACb-2	Zone 1-2	2	Aplodinotus grunniens	Freshwater Drum	Sciaenidae	Pharyngeal
RMM 4209	ACb-2	Zone 1-2	2	Aplodinotus grunniens	Freshwater Drum	Sciaenidae	Pharyngeal
RMM 4663.7	ACb-2	Zone 3	3	Aplodinotus grunniens	Freshwater Drum	Sciaenidae	Pharyngeal
RMM 4441	ACb-2	Zone 1-2	4	Aplodinotus grunniens	Freshwater Drum	Sciaenidae	Pharyngeal
RMM 3632a	ACb-2	Zone 1-2	Unknown	Aplodinotus grunniens	Freshwater Drum	Sciaenidae	Pharyngeal
RMM 4496	ACb-2	Zone 1-2	4	Aplodinotus grunniens	Freshwater Drum	Sciaenidae	Pharyngeal teeth
RMM 5465	ACb-2	Zone 4	4	Aplodinotus grunniens	Freshwater Drum	Sciaenidae	Pharyngeal teeth (15)
RMM 4043	ACb-2	Zone 3	1	Aplodinotus grunniens	Freshwater Drum	Sciaenidae	Pharyngeal teeth (8)
RMM 4856	ACb-2	Zone 1-2	2	Aplodinotus grunniens	Freshwater Drum	Sciaenidae	Pharyngeal teeth (~100)
RMM 4096	ACb-2	Zone 3	1	Aplodinotus grunniens	Freshwater Drum	Sciaenidae	Pharyngeal teeth (~110)
RMM 3901	ACb-2	Zone 3	1	Aplodinotus grunniens	Freshwater Drum	Sciaenidae	Pharyngeal teeth (~125)
RMM 3714	ACb-2	Zone 1-2	1	Aplodinotus grunniens	Freshwater Drum	Sciaenidae	Pharyngeal teeth (~150)
RMM 3715	ACb-2	Zone 1-2	1	Aplodinotus grunniens	Freshwater Drum	Sciaenidae	Pharyngeal teeth (~150)
RMM 4656	ACb-2	Zone 3	3	Aplodinotus grunniens	Freshwater Drum	Sciaenidae	Pharyngeal teeth (~300)
RMM 4193	ACb-2	Zone 1-2	1	Aplodinotus grunniens	Freshwater Drum	Sciaenidae	Pharyngeal teeth (~55)
MSC 24570	ACb-3	NA	Unknown	Aplodinotus grunniens	Freshwater Drum	Sciaenidae	Pharyngeal teeth (10)
RMM 4185	ACb-2	Zone 3	1	Aplodinotus grunniens	Freshwater Drum	Sciaenidae	Pharyngeal teeth (11)
RMM 6540	ACb-3	NA	Unknown	Aplodinotus grunniens	Freshwater Drum	Sciaenidae	Pharyngeal teeth (11)
RMM 3631	ACb-2	Zone 1-2	Unknown	Aplodinotus grunniens	Freshwater Drum	Sciaenidae	Pharyngeal teeth (150)
RMM 3921	ACb-2	Zone 3	1	Aplodinotus grunniens	Freshwater Drum	Sciaenidae	Pharyngeal teeth (18)
RMM 4139	ACb-2	Zone 4	1	Aplodinotus grunniens	Freshwater Drum	Sciaenidae	Pharyngeal teeth (2)
RMM 4471	ACb-2	Zone 4	1	Aplodinotus grunniens	Freshwater Drum	Sciaenidae	Pharyngeal teeth (2)
MSC 24571	ACb-3	NA	Between rims 4 and 5	Aplodinotus grunniens	Freshwater Drum	Sciaenidae	Pharyngeal teeth (2)
RMM 5858	ACb-3	NA	Unknown	Aplodinotus grunniens	Freshwater Drum	Sciaenidae	Pharyngeal teeth (2)
MSC 24562	ACb-3	NA	Unknown	Aplodinotus grunniens	Freshwater Drum	Sciaenidae	Pharyngeal teeth (2)
RMM 3765	ACb-2	Zone 1-2	1	Aplodinotus grunniens	Freshwater Drum	Sciaenidae	Pharyngeal teeth (25)
RMM 4310	ACb-2	Zone 3	1	Aplodinotus grunniens	Freshwater Drum	Sciaenidae	Pharyngeal teeth (25)
RMM 3980	ACb-2	Zone 4	1	Aplodinotus grunniens	Freshwater Drum	Sciaenidae	Pharyngeal teeth (25)
RMM 4294	ACb-2	Disturbed Zone	Unknown	Aplodinotus grunniens	Freshwater Drum	Sciaenidae	Pharyngeal teeth (3)
RMM 6425	ACb-3	NA	Unknown	Aplodinotus grunniens	Freshwater Drum	Sciaenidae	Pharyngeal teeth (3)
RMM 4330	ACb-2	Zone 3	1	Aplodinotus grunniens	Freshwater Drum	Sciaenidae	Pharyngeal teeth (30)
RMM 4382	ACb-2	Zone 3	4	Aplodinotus grunniens	Freshwater Drum	Sciaenidae	Pharyngeal teeth (5)
RMM 3852	ACb-2	Zone 1-2	1	Aplodinotus grunniens	Freshwater Drum	Sciaenidae	Pharyngeal teeth (50)
RMM 4458	ACb-2	Zone 3	1	Aplodinotus grunniens	Freshwater Drum	Sciaenidae	Pharyngeal teeth (6)
RMM 5516	ACb-2	Clay cap	2	Aplodinotus grunniens	Freshwater Drum	Sciaenidae	Pharyngeal teeth (6)
MSC 24561	ACb-3	NA	Between rims 4 and 5	Aplodinotus grunniens	Freshwater Drum	Sciaenidae	Pharyngeal teeth (8)
RMM 4417	ACb-2	Zone 1-2	1	Aplodinotus grunniens	Freshwater Drum	Sciaenidae	Pharyngeal teeth (9)
RMM 4223	ACb-2	Zone 3	1	Aplodinotus grunniens	Freshwater Drum	Sciaenidae	Pharyngeal teeth (9)
MSC 35734	ACb-2	Zones 1-3	Unknown	Aplodinotus grunniens	Freshwater Drum	Sciaenidae	Pharyngeal teeth, pharyngeal
RMM 4663.5	ACb-2	Zone 3	3	Aplodinotus grunniens	Freshwater Drum	Sciaenidae	Pharyngeal tooth
RMM 3850	ACb-2	Zone 1-2	1	Aplodinotus grunniens	Freshwater Drum	Sciaenidae	Pharyngeal, pharyngeal teeth
MSC 24978.3	ACb-2	Unknown	Unknown	Aplodinotus grunniens	Freshwater Drum	Sciaenidae	Pharyngeal, pharyngeal teeth
RMM 5276	ACb-2	Zone 3	4	Aplodinotus grunniens	Freshwater Drum	Sciaenidae	Pharyngeal, pharyngeal teeth (~200)
RMM 4946	ACb-2	Zone 1-2	3	Aplodinotus grunniens	Freshwater Drum	Sciaenidae	Pharyngeal, pharyngeal teeth (~250)
RMM 5224	ACb-2	Zone 1-2	4	Aplodinotus grunniens	Freshwater Drum	Sciaenidae	Pharyngeal, pharyngeal teeth (~250)
RMM 4350	ACb-2	Zone 4	2	Aplodinotus grunniens	Freshwater Drum	Sciaenidae	Pharyngeal, pharyngeal teeth (20)
RMM 5100	ACb-2	Zone 4	3	Aplodinotus grunniens	Freshwater Drum	Sciaenidae	Pharyngeal, pharyngeal teeth (27)
RMM 4658	ACb-2	Zone 2	3	Aplodinotus grunniens	Freshwater Drum	Sciaenidae	Pharyngeal, pharyngeal teeth (3)
RMM 3813	ACb-2	Disturbed Zone	Unknown	Aplodinotus grunniens	Freshwater Drum	Sciaenidae	Pharyngeal, pharyngeal teeth (4)
RMM 5585	ACb-2	Disturbed Zone	Unknown	Aplodinotus grunniens	Freshwater Drum	Sciaenidae	Pharyngeal, pharyngeal teeth (4)
RMM 4194	ACb-2	Zone 1-2	1	Aplodinotus grunniens	Freshwater Drum	Sciaenidae	Pharyngeal, pharyngeal teeth (5)
RMM 5175.15	ACb-2	Zone 1-2	4	Aplodinotus grunniens	Freshwater Drum	Sciaenidae	Right dentary
RMM 4944.6	ACb-2	Zone 1-2	3	Aplodinotus grunniens	Freshwater Drum	Sciaenidae	Spine (2)
RMM 3820.9	ACb-2	Zone 1-2	1	Aplodinotus grunniens	Freshwater Drum	Sciaenidae	Teeth (17)
RMM 4942.5	ACb-2	Zone 1-2	3	Aplodinotus grunniens	Freshwater Drum	Sciaenidae	Unidentified fragments
MSC 35730	ACb-2	Unknown	Unknown	Aplodinotus grunniens	Freshwater Drum	Sciaenidae	Unidentified fragments
RMM 4339	ACb-2	Zone 3	1	Aplodinotus grunniens	Freshwater Drum	Sciaenidae	Vertebrae
RMM 5175.6	ACb-2	Zone 1-2	4	Campostoma sp.	Stoneroller	Cyprinidae	Pharyngeal	Has minor row socket
RMM 4897.1	ACb-2	Zone 1-2	2	Catostomidae	Sucker	Catostomidae	Opercula (2), cleithrum, parietal	Ictiobus? Cycleptus?
RMM 3900.3	ACb-2	Zone 3	1	Catostomidae	Sucker	Catostomidae	Basalia (1), scapula (1), quadrate (1), cleithrum (1), basipterygium (1), unidentified basioccipital-like bones (2)	May or may not be sucker, possible odd ictiohyal may mean 8 total fragments
RMM 5267.1	ACb-2	Zone 3	4	Catostomidae	Sucker	Catostomidae	Unidentified fragments	Misc. large fragments
RMM 4943.2	ACb-2	Zone 1-2	3	Catostomidae	Sucker	Catostomidae	Operculum (2), angular (2), neural process (2), supraethmoid, pharyngeal, quadrate, parietal (2), hyomandibular, orbitosphenoid	Possibilities are Ictiobus, Carpiodes, or Moxostoma
RMM 4376.1	ACb-2	Zone 4	1	Catostomidae	Sucker	Catostomidae	Hyomandibular	Possibly identifiable
RMM 4544.1	ACb-2	Zone 1-2	1	Catostomidae	Sucker	Catostomidae	Pharyngeal	Small fragment
RMM 3853.1	ACb-2	Zone 1-2	1	Catostomidae	Sucker	Catostomidae	Anterior vertebrae
RMM 4207.1	ACb-2	Zone 1-2	2	Catostomidae	Sucker	Catostomidae	Anterior vertebral centrum, vertebrae (3)
RMM 5176.1	ACb-2	Zone 1-2	4	Catostomidae	Sucker	Catostomidae	Basioccipital
RMM 4665.3	ACb-2	Zone 3	3	Catostomidae	Sucker	Catostomidae	Cleithrum, parietal
RMM 5265.2	ACb-2	Zone 3	4	Catostomidae	Sucker	Catostomidae	Epihyal, hypohyal, basipterygium
RMM 3820.1	ACb-2	Zone 1-2	1	Catostomidae	Sucker	Catostomidae	Ethmoid
RMM 3900.4	ACb-2	Zone 3	1	Catostomidae	Sucker	Catostomidae	First neural arch
RMM 3642.2	ACb-2	Zone 1-2	1	Catostomidae	Sucker	Catostomidae	Hyomandibular (2)
RMM 4670.1	ACb-2	Zone 3	3	Catostomidae	Sucker	Catostomidae	Hyomandibular, basihyal
RMM 3792.3	ACb-2	Zone 1-2	Unknown	Catostomidae	Sucker	Catostomidae	Operculum (2), cleithra (2), maxilla, pterygiophore, unidentified fragment (lachrymal?), orbitosphenoid
RMM 4668.1	ACb-2	Zone 3	3	Catostomidae	Sucker	Catostomidae	Parapophysis, supracleithrum, ray, basipterygium
RMM 5268.2	ACb-2	Zone 3	4	Catostomidae	Sucker	Catostomidae	Pharyngeal
RMM 4673.1	ACb-2	Zone 3	3	Catostomidae	Sucker	Catostomidae	Pharyngeal teeth (5)
RMM 3643.1	ACb-2	Zone 1-2	Unknown	Catostomidae	Sucker	Catostomidae	Proatlas vertebrae (2)
RMM 4181.2	ACb-2	Zone 1-2	1	Catostomidae	Sucker	Catostomidae	Right rib
RMM 4410.1	ACb-2	Zone 1-2	1	Catostomidae	Sucker	Catostomidae	Scapula, hyomandibular, neural process, basipterygium
RMM 5177.1	ACb-2	Zone 1-2	4	Catostomidae	Sucker	Catostomidae	Supracleithrum (2), hyomandibular, quadrate
MSC 35701	ACb-2	Unknown	Unknown	Catostomidae	Sucker	Catostomidae	Unidentified fragments
RMM 3799.1	ACb-2	Zone 1-2	1	Catostomidae	Sucker	Catostomidae	Vertebrae, basioccipital
RMM 5091.1	ACb-2	Zone 4	3	Catostomidae	Sucker	Catostomidae	Web neural complex
MSC 35702	ACb-2	Zones 1-3	Unknown	Catostomus commersoni	White Sucker	Catostomidae	Left dentary	Recheck; also, c.f. M. macrolepidotum - WCD 1-31-15
RMM 4900.3	ACb-2	Zone 1-2	2	cf. Pylodictis olivaris	Catfish	Ictaluridae	Premaxilla (2)
RMM 5268.5	ACb-2	Zone 3	4	Cottus sp.	Sculpin	Cottidae	Left dentary, right dentary, right premaxilla	All very small
RMM 5175.5	ACb-2	Zone 1-2	4	Cottus sp.	Sculpin	Cottidae	Premaxillary (2)	In capsule
MSC 35713	ACb-2	Zones 1-3	Unknown	Cyprinidae	Minnow	Cyprinidae	Right pharyngeal, tooth	Erimystax sp.?
RMM 5266.1	ACb-2	Zone 1-2	4	Cyprinidae	Minnow	Cyprinidae	Vertebrae, basioccipital	In capsule
MSC 35712	ACb-2	Zones 1-3	Unknown	Cyprinidae	Minnow	Cyprinidae	Left pharyngeal (1-4)	Teeth well-preserved; Cyprinella sp.?
RMM 5268.6	ACb-2	Zone 3	4	Cyprinidae	Minnow	Cyprinidae	Left pharyngeal
RMM 4837.3	ACb-2	Zone 4	1	Cyprinidae	Minnow	Cyprinidae	Pharyngeal
RMM 5175.7	ACb-2	Zone 1-2	4	Cyprinidae	Minnow	Cyprinidae	Pharyngeal
RMM 5265.7	ACb-2	Zone 3	4	Cyprinidae	Minnow	Cyprinidae	Pharyngeal (2)
RMM 5269.1	ACb-2	Zone 3	4	Cyprinidae	Minnow	Cyprinidae	Pharyngeal arch
RMM 5105.3	ACb-2	Zone 1-2	1	Cyprinidae	Minnow	Cyprinidae	Pharyngeal arch (2)
RMM 5179.2	ACb-2	Zone 1-2	4	Cyprinidae	Minnow	Cyprinidae	Pharyngeal teeth
RMM 4673.3	ACb-2	Zone 3	3	Cyprinidae	Minnow	Cyprinidae	Pharyngeal, pharyngeal tooth
RMM 4181.4	ACb-2	Zone 1-2	1	Cyprinidae	Minnow	Cyprinidae	Right pharyngeal
RMM 3799.2	ACb-2	Zone 1-2	1	Cyprinidae	Minnow	Cyprinidae	Size to large total (162)
RMM 4945.2	ACb-2	Zone 1-2	Unknown	Cyprinidae	Minnow	Cyprinidae	Vertebrae (2)
RMM 4093.2	ACb-2	Zone 3	1	Esox lucius	Northern Pike	Esocidae	Teeth (2)	Very large
MSC 35714	ACb-2	Zones 1-3	5	Esox masquinongy	Muskellunge	Esocidae	Right angular, teeth (several)	Large, probably 12-15 lb.
RMM 4062.1	ACb-2	Zone 4	1	Esox masquinongy	Muskellunge	Esocidae	Complete specimen
MSC 35715	ACb-2	Zones 1-3	Unknown	Esox masquinongy	Muskellunge	Esocidae	Palatine
RMM 4675	ACb-2	Zone 3	3	Esox masquinongy	Muskellunge	Esocidae	Palatine (4)
RMM 3796.2	ACb-2	Zone 1-2	1	Esox masquinongy	Muskellunge	Esocidae	Teeth (2)
RMM 5237	ACb-2	Zone 1-2	Unknown	Esox masquinongy	Muskellunge	Esocidae	Teeth (2)
RMM 4544.4	ACb-2	Zone 1-2	1	Esox masquinongy	Muskellunge	Esocidae	Vomer
RMM 3639	ACb-2	Zone 1-2	Unknown	Esox masquinongy	Muskellunge	Esocidae	Left dentary	Identified based on # of pores & sculpture
RMM 3822	ACb-2	Zone 1-2	1	Esox masquinongy	Muskellunge	Esocidae	Teeth
RMM 4948.2	ACb-2	Zone 1-2	3	Esox masquinongy	Muskellunge	Esocidae	Teeth
RMM 5266.2	ACb-2	Zone 1-2	4	Esox sp.	Pike	Esocidae	Vertebrae (2)	1 in capsule, 1 in box
RMM 3645.2	ACb-2	Zone 1-2	1	Esox sp.	Pike	Esocidae	Tooth (2)	More like E. masquinongy?
RMM 4181.6	ACb-2	Zone 1-2	1	Esox sp.	Pike	Esocidae	Angular
RMM 4900.2	ACb-2	Zone 1-2	2	Esox sp.	Pike	Esocidae	Dentary, palatine or vomer
RMM 4666.1	ACb-2	Zone 3	3	Esox sp.	Pike	Esocidae	Fenestrate
RMM 3900.8	ACb-2	Zone 3	1	Esox sp.	Pike	Esocidae	Palatine
RMM 4670.4	ACb-2	Zone 3	3	Esox sp.	Pike	Esocidae	Palatine
RMM 5175.9	ACb-2	Zone 1-2	4	Esox sp.	Pike	Esocidae	Palatine (2), dentary
RMM 4677.1	ACb-2	Zone 3	3	Esox sp.	Pike	Esocidae	Teeth (15)
RMM 5037	ACb-2	Zone 1-2	3	Esox sp.	Pike	Esocidae	Teeth (16)
RMM 5269.2	ACb-2	Zone 3	4	Esox sp.	Pike	Esocidae	Teeth (20)
RMM 3796.3	ACb-2	Zone 1-2	1	Esox sp.	Pike	Esocidae	Teeth (5)
RMM 5092.2	ACb-2	Zone 4	3	Esox sp.	Pike	Esocidae	Teeth (5)
RMM 5178.1	ACb-2	Zone 1-2	3	Esox sp.	Pike	Esocidae	Teeth (8)
RMM 5176.2	ACb-2	Zone 1-2	4	Esox sp.	Pike	Esocidae	Vertebrae
RMM 4945.3	ACb-2	Zone 1-2	Unknown	Esox sp.	Pike	Esocidae	Vertebrae
RMM 3853.2	ACb-2	Zone 1-2	1	Esox sp.	Pike	Esocidae	Vertebrae fragment
RMM 4897.2	ACb-2	Zone 1-2	2	Ictaluridae	Catfish	Ictaluridae	Quadrate, unidentified fragments (26)	Quadrate is broken or chewed
RMM 5268.7	ACb-2	Zone 3	4	Ictaluridae	Catfish	Ictaluridae	Premaxillary, dentary	Several; one looks bullhead like
RMM 3820.4	ACb-2	Zone 1-2	1	Ictaluridae	Catfish	Ictaluridae	Tooth patch	Tiny fragment
RMM 4542.2	ACb-2	Ledge in fissure	Unknown	Ictaluridae	Catfish	Ictaluridae	Anterior vertebrae
RMM 5584.1	ACb-2	Disturbed Zone	4	Ictaluridae	Catfish	Ictaluridae	Ceratohyal
RMM 5175.11	ACb-2	Zone 1-2	4	Ictaluridae	Catfish	Ictaluridae	Cleithrum, maxillary, pectoral spine
RMM 4544.6	ACb-2	Zone 1-2	1	Ictaluridae	Catfish	Ictaluridae	Coracoid
RMM 5267.2	ACb-2	Zone 3	4	Ictaluridae	Catfish	Ictaluridae	Dorsal spine (8), tiny spine fragments (7)
RMM 4943.4	ACb-2	Zone 1-2	3	Ictaluridae	Catfish	Ictaluridae	Operculum, cleithrum (3), quadrate, palatine, hypohyal, hyomandibular
RMM 4181.7	ACb-2	Zone 1-2	1	Ictaluridae	Catfish	Ictaluridae	Palatine, quadrate
RMM 4841	ACb-2	Zone 4	1	Ictaluridae	Catfish	Ictaluridae	Pectoral spine
RMM 4405.1	ACb-2	Disturbed Zone	Unknown	Ictaluridae	Catfish	Ictaluridae	Pectoral spine
RMM 5419.2	ACb-3	NA	Unknown	Ictaluridae	Catfish	Ictaluridae	Pectoral spine
RMM 4949.3	ACb-2	Zone 1-2	3	Ictaluridae	Catfish	Ictaluridae	Premaxillary (3)
RMM 4291.1	ACb-2	Disturbed Zone	Unknown	Ictaluridae	Catfish	Ictaluridae	Quadrate, symplectic, unidentified fragments (4)
RMM 4665.8	ACb-2	Zone 3	3	Ictaluridae	Catfish	Ictaluridae	Quadrate/symplectic, hyomandibular, frontal, cleithrum, lateral ethmoid, posttemporal, unidentified fragments (2)
RMM 5177.3	ACb-2	Zone 1-2	4	Ictaluridae	Catfish	Ictaluridae	Spine (2), dorsal spine (6), pectoral spine (3)
RMM 4945.4	ACb-2	Zone 1-2	Unknown	Ictaluridae	Catfish	Ictaluridae	Vertebrae
RMM 4093.3	ACb-2	Zone 3	1	Ictalurus punctatus	Channel Catfish	Ictaluridae	Spine	Large
RMM 3820.5	ACb-2	Zone 1-2	1	Ictalurus punctatus	Channel Catfish	Ictaluridae	Spine (2)	Large
RMM 4949.4	ACb-2	Zone 1-2	3	Ictalurus punctatus	Channel Catfish	Ictaluridae	Dentary	Large, nearly complete
RMM 4670.5	ACb-2	Zone 3	3	Ictalurus punctatus	Channel Catfish	Ictaluridae	Premaxillary (6), right dentary, misc dentary (3)	Misc. fragments were chewed up badly
RMM 4942.2	ACb-2	Zone 1-2	3	Ictalurus punctatus	Channel Catfish	Ictaluridae	Cleithrum (2), hyomandibular
RMM 5268.8	ACb-2	Zone 3	4	Ictalurus punctatus	Channel Catfish	Ictaluridae	Left dentary, premaxilla (2), left dentary fragment
RMM 5267.3	ACb-2	Zone 3	4	Ictalurus punctatus	Channel Catfish	Ictaluridae	Maxillary, pectoral spine (9), dorsal spine, fragments (21)
RMM 4668.2	ACb-2	Zone 3	3	Ictalurus punctatus	Channel Catfish	Ictaluridae	Pectoral spine (16)
RMM 4408	ACb-2	Zone 1-2	1	Ictalurus punctatus	Channel Catfish	Ictaluridae	Premaxilla
RMM 3851	ACb-2	Zone 1-2	1	Ictalurus punctatus	Channel Catfish	Ictaluridae	Spine
MSC 35718	ACb-2	Zones 1-3	Unknown	Ictalurus punctatus	Channel Catfish	Ictaluridae	Spine (>1)
RMM 5177.4	ACb-2	Zone 1-2	4	Ictalurus punctatus	Channel Catfish	Ictaluridae	Spine (15), posttemporal fragment, maxillary (2)
RMM 5091.2	ACb-2	Zone 4	3	Ictalurus punctatus	Channel Catfish	Ictaluridae	Supraethmoid
RMM 4897.3	ACb-2	Zone 1-2	2	Ictalurus punctatus	Channel Catfish	Ictaluridae	Supraethmoid, cleithrum, posttemporal, angular, hyomandibular
MSC 35717	ACb-2	Zones 1-3	5	Ictalurus punctatus	Channel Catfish	Ictaluridae	Unidentified fragments
MSC 35716	ACb-2	Unknown	Unknown	Ictalurus punctatus	Channel Catfish	Ictaluridae	Unidentified fragments
RMM 3899.1	ACb-2	Zone 3	1	Ictalurus sp.	Channel / Blue Catfish	Ictaluridae	Spine	Large
RMM 5175.12	ACb-2	Zone 1-2	4	Ictalurus sp.	Channel / Blue Catfish	Ictaluridae	Premaxillary (4)	Probably I. punctatus
RMM 4944.1	ACb-2	Zone 1-2	3	Ictalurus sp.	Channel / Blue Catfish	Ictaluridae	Dorsal spine (10), rectal spine (25), fin ray (13), pterygiophore	Probably Ictalurus punctatus
RMM 4663.4	ACb-2	Zone 3	3	Ictalurus sp.	Channel / Blue Catfish	Ictaluridae	Hyomandibular, quadrate, premaxilla, cleithrum, articulated angular, unidentified fragment	Probably Ictalurus sp. and not Pylodictus sp.
MSC 35719	ACb-2	Zones 1-3	Unknown	Ictalurus sp.	Channel / Blue Catfish	Ictaluridae	Angular
RMM 3642.5	ACb-2	Zone 1-2	1	Ictalurus sp.	Channel / Blue Catfish	Ictaluridae	Angular, cleithrum (3), quadrate/symplectic, frontal
RMM 5174.6	ACb-2	Zone 1-2	4	Ictalurus sp.	Channel / Blue Catfish	Ictaluridae	Cleithrum (2), angular, coracoid, quadrate, frontal, unidentified fragments (103)
RMM 4949.5	ACb-2	Zone 1-2	3	Ictalurus sp.	Channel / Blue Catfish	Ictaluridae	Dentary
RMM 5091.3	ACb-2	Zone 4	3	Ictalurus sp.	Channel / Blue Catfish	Ictaluridae	Ethmoid
MSC 35720	ACb-2	Zones 1-3	Unknown	Ictalurus sp.	Channel / Blue Catfish	Ictaluridae	Fragment (large, misc.)
RMM 3820.6	ACb-2	Zone 1-2	1	Ictalurus sp.	Channel / Blue Catfish	Ictaluridae	Hyomandibular (2), pectoral spine
RMM 5265.8	ACb-2	Zone 3	4	Ictalurus sp.	Channel / Blue Catfish	Ictaluridae	Opercula (2), cleithrum, hyomandibular, angular (2)
MSC 24978.2	ACb-2	Unknown	Unknown	Ictalurus sp.	Channel / Blue Catfish	Ictaluridae	Pectoral spine
RMM 3794.2	ACb-2	Zone 1-2	1	Ictalurus sp.	Channel / Blue Catfish	Ictaluridae	Pectoral spine (5), dorsal spine, cleithrum fragment
RMM 3584	ACb-2	Zone 1-2	1	Ictalurus sp.	Channel / Blue Catfish	Ictaluridae	Premaxilla
RMM 4183.1	ACb-2	Zone 1-2	1	Ictalurus sp.	Channel / Blue Catfish	Ictaluridae	Premaxilla
RMM 4665.9	ACb-2	Zone 3	3	Ictalurus sp.	Channel / Blue Catfish	Ictaluridae	Quadrate, angular, skull fragments
RMM 3900.9	ACb-2	Zone 3	1	Ictalurus sp.	Channel / Blue Catfish	Ictaluridae	Quadrate, epihyle, skull fragments
RMM 4942.3	ACb-2	Zone 1-2	3	Ictalurus sp.	Channel / Blue Catfish	Ictaluridae	Skull fragments
RMM 5174.7	ACb-2	Zone 1-2	4	Ictalurus sp.	Channel / Blue Catfish	Ictaluridae	Skull fragments
RMM 4291.2	ACb-2	Disturbed Zone	Unknown	Ictalurus sp.	Channel / Blue Catfish	Ictaluridae	Skull fragments
RMM 4306.2	ACb-2	Zone 3	1	Ictalurus sp.	Channel / Blue Catfish	Ictaluridae	Spine
RMM 5104.1	ACb-2	Zone 4	3	Ictalurus sp.	Channel / Blue Catfish	Ictaluridae	Spine
RMM 4831	ACb-2	Zone 4	Unknown	Ictalurus sp.	Channel / Blue Catfish	Ictaluridae	Spine
RMM 3644.1	ACb-2	Zone 1-2	1	Ictalurus sp.	Channel / Blue Catfish	Ictaluridae	Spine (10)
RMM 4351.1	ACb-2	Zone 4	2	Ictalurus sp.	Channel / Blue Catfish	Ictaluridae	Spine (4)
RMM 4231.1	ACb-2	Zone 3	1	Ictalurus sp.	Channel / Blue Catfish	Ictaluridae	Spines (3)
RMM 3900.10	ACb-2	Zone 3	1	Ictalurus sp. cf. I. punctatus	Channel / Blue Catfish	Ictaluridae	Premaxilla (1), ceratohyal (1), lateral ethmoid (1), symplectic (1), quadrate (1), hyomandibula (1+1), frontal (1), supraethmoid (2)	Note unusual palatine like small bones in vial, both with large deep facet (non-fish?) – prob., total Ictaluries f – (10); supraethmoid fragments from Ictalurus punctatus
RMM 3794	ACb-2	Zone 1-2	Unknown	Ictalurus sp. or Pylodictis olivaris	Channel / Blue Catfish or Flathead Catfish	Ictaluridae	Hyomandibular (3), post lacrimal, coracoid, suprae-thmoid, pectoral, frontal-parietal, quadrate/symplectic
RMM 4663.9	ACb-2	Zone 3	3	Ictiobus sp.	Buffalo	Catostomidae	Operculum, hyomandibula
RMM 4663.1	ACb-2	Zone 3	3	Ictiobus sp.	Buffalo or River Redhorse	Catostomidae	Orbitosphenoid, operculum (1+1), basipterygium, parasphenoid, basihyal
RMM 5265.3	ACb-2	Zone 3	4	Ictiobus sp. or Carpiodes sp.	Buffalo or Carpsucker	Catostomidae	Quadrate
RMM 5174.3	ACb-2	Zone 1-2	4	Ictiobus sp. or Carpiodes sp.	Buffalo or Carpsucker	Catostomidae	Scapula (2), hyomandibular (2), epihyal, parietal, opercular process
RMM 5265.10	ACb-2	Zone 3	4	Ictiobus sp. or Moxostoma anisurum	Buffalo or Silver Redhorse	Catostomidae	Operculum (2), cleithrum
RMM 4945.1	ACb-2	Zone 1-2	Unknown	Ictobius sp. or Moxostoma carinatum	Buffalo or River Redhorse	Catostomidae	Vertebrae (5), basioccipital, vertebral centrum
RMM 4660.1	ACb-2	Zone 3	3	Lepisosteus cf. L. osseus	Gar	Lepisosteidae	Dentary, scale (16)
RMM 4543	ACb-2	Zone 1-2	1	Lepisosteus cf. L. osseus	Gar	Lepisosteidae	Dentary, teeth
RMM 5266.3	ACb-2	Zone 1-2	4	Lepisosteus sp.	Gar	Lepisosteidae	Vertebrae	In capsule
RMM 5274.2	ACb-2	Zone 3	4	Lepisosteus sp.	Gar	Lepisosteidae	Scale	Large, no turbercles. Mentioned in row above
RMM 3900.12	ACb-2	Zone 3	1	Lepisosteus sp.	Gar	Lepisosteidae	Dentary	Possible snake dentary in same vial
RMM 5181.2	ACb-2	Zone 1-2	4	Lepisosteus sp.	Gar	Lepisosteidae	Scale (6)	There is another row in this data with this ID (5181), and also describes gar scale fragments found. I added this anyway, but if the two rows are the same data, this could be removed.
RMM 3820.8	ACb-2	Zone 1-2	1	Lepisosteus sp.	Gar	Lepisosteidae	Vertebrae	Tiny gar
RMM 4184	ACb-2	Zone 3	1	Lepisosteus sp.	Gar	Lepisosteidae	Dentary
RMM 5268.11	ACb-2	Zone 3	4	Lepisosteus sp.	Gar	Lepisosteidae	Dentary
RMM 5584.2	ACb-2	Disturbed Zone	4	Lepisosteus sp.	Gar	Lepisosteidae	Dentary, teeth
RMM 5273	ACb-2	Zone 3	4	Lepisosteus sp.	Gar	Lepisosteidae	Dentary, teeth
RMM 3662	ACb-2	Zone 1-2	1	Lepisosteus sp.	Gar	Lepisosteidae	Scale
RMM 4407	ACb-2	Zone 1-2	1	Lepisosteus sp.	Gar	Lepisosteidae	Scale
RMM 4032	ACb-2	Zone 3	1	Lepisosteus sp.	Gar	Lepisosteidae	Scale
RMM 5102	ACb-2	Zone 4	3	Lepisosteus sp.	Gar	Lepisosteidae	Scale
RMM 5274.1	ACb-2	Zone 3	4	Lepisosteus sp.	Gar	Lepisosteidae	Scale
RMM 4660.2	ACb-2	Zone 3	3	Lepisosteus sp.	Gar	Lepisosteidae	Scale (16)
RMM 4198	ACb-2	Zone 1-2	1	Lepisosteus sp.	Gar	Lepisosteidae	Scale (2)
RMM 4918	ACb-2	Zone 4	1	Lepisosteus sp.	Gar	Lepisosteidae	Scale (2)
RMM 5525	ACb-2	Clay cap	2	Lepisosteus sp.	Gar	Lepisosteidae	Scale (2)
MSC 35727	ACb-2	Zones 1-3	Unknown	Lepisosteus sp.	Gar	Lepisosteidae	Scale (2)
RMM 5272.1	ACb-2	Zone 3	4	Lepisosteus sp.	Gar	Lepisosteidae	Scale (22)
RMM 4857	ACb-2	Zone 1-2	2	Lepisosteus sp.	Gar	Lepisosteidae	Scale (23)
RMM 4947	ACb-2	Zone 1-2	3	Lepisosteus sp.	Gar	Lepisosteidae	Scale (24)
RMM 5272.2	ACb-2	Zone 3	4	Lepisosteus sp.	Gar	Lepisosteidae	Scale (26), tuberculate
RMM 3905	ACb-2	Zone 3	1	Lepisosteus sp.	Gar	Lepisosteidae	Scale (3)
RMM 4158	ACb-2	Zone 4	1	Lepisosteus sp.	Gar	Lepisosteidae	Scale (3)
RMM 5466	ACb-2	Zone 4	4	Lepisosteus sp.	Gar	Lepisosteidae	Scale (3)
RMM 3764a	ACb-2	Zone 1-2	1	Lepisosteus sp.	Gar	Lepisosteidae	Scale (4)
RMM 3764b	ACb-2	Zone 1-2	1	Lepisosteus sp.	Gar	Lepisosteidae	Scale (4)
RMM 5181.1	ACb-2	Zone 1-2	4	Lepisosteus sp.	Gar	Lepisosteidae	Scale (5)
MSC 24563	ACb-3	NA	Unknown	Lepisosteus sp.	Gar	Lepisosteidae	Scale (6)
MSC 35726	ACb-2	Zones 1-3	Unknown	Lepisosteus sp.	Gar	Lepisosteidae	Scute
RMM 5271.3	ACb-2	Zone 3	4	Lepisosteus sp.	Gar	Lepisosteidae	Scute (5)
RMM 3792.11	ACb-2	Zone 1-2	1	Lepisosteus sp.	Gar	Lepisosteidae	Skull fragments
RMM 5272.4	ACb-2	Zone 3	4	Lepisosteus sp.	Gar	Lepisosteidae	Skull fragments
RMM 3796.4	ACb-2	Zone 1-2	1	Lepisosteus sp.	Gar	Lepisosteidae	Teeth
RMM 4945.5	ACb-2	Zone 1-2	Unknown	Lepisosteus sp.	Gar	Lepisosteidae	Vertebrae (2)
RMM 3900.6	ACb-2	Zone 3	1	Micropterus cf. M. dolomieu	Smallmouth Bass	Centrarchidae	Left dentary, premaxilla (2)	Nice tooth patch on shelf w/ very fine teeth, short
RMM 3792.4	ACb-2	Zone 1-2	Unknown	Micropterus cf. M. dolomieu	Smallmouth Bass	Centrarchidae	Dentary, premaxilla, operculum, angular
MSC 35708	ACb-2	Zones 1-3	5	Micropterus dolomieu	Smallmouth Bass	Centrarchidae	Left dentary
MSC 35709	ACb-2	Zones 1-3	Unknown	Micropterus dolomieu	Smallmouth Bass	Centrarchidae	Left dentary, left pharyngeal
RMM 4670.2	ACb-2	Zone 3	3	Micropterus dolomieu	Smallmouth Bass	Centrarchidae	Right dentary, premaxillary (4)
RMM 3900.5	ACb-2	Zone 3	1	Micropterus dolomieu	Smallmouth Bass	Centrarchidae	Left dentary
RMM 3645.1	ACb-2	Zone 1-2	1	Micropterus sp.	Bass	Centrarchidae	Right dentary	Large
RMM 5174.4	ACb-2	Zone 1-2	4	Micropterus sp.	Bass	Centrarchidae	Angular (2)
RMM 4665.7	ACb-2	Zone 3	3	Micropterus sp.	Bass	Centrarchidae	Angular (2), quadrate
RMM 3642.4	ACb-2	Zone 1-2	1	Micropterus sp.	Bass	Centrarchidae	Angular, supracleithrum, quadrate
RMM 3792.10	ACb-2	Zone 1-2	1	Micropterus sp.	Bass	Centrarchidae	Dentary
RMM 4376.3	ACb-2	Zone 4	1	Micropterus sp.	Bass	Centrarchidae	Dentary
RMM 4949.1	ACb-2	Zone 1-2	3	Micropterus sp.	Bass	Centrarchidae	Dentary
RMM 5174.5	ACb-2	Zone 1-2	4	Micropterus sp.	Bass	Centrarchidae	Dentary
RMM 4670.3	ACb-2	Zone 3	3	Micropterus sp.	Bass	Centrarchidae	Dentary (3)
RMM 4900.1	ACb-2	Zone 1-2	2	Micropterus sp.	Bass	Centrarchidae	Dentary (3-4)
RMM 4949.2	ACb-2	Zone 1-2	3	Micropterus sp.	Bass	Centrarchidae	Dentate (2), premaxillary (2), dentate fragments (8), dentary (2), unidentified fragments (5)
RMM 4544.2	ACb-2	Zone 1-2	1	Micropterus sp.	Bass	Centrarchidae	Infrapharyngeal, dentary, premaxillary, gill rakes
MSC 35711	ACb-2	Zones 1-3	Unknown	Micropterus sp.	Bass	Centrarchidae	Left dentary
RMM 5268.4	ACb-2	Zone 3	4	Micropterus sp.	Bass	Centrarchidae	Left dentary, premaxilla, right dentary, left dentary (2), left premaxilla (3)
RMM 5177.2	ACb-2	Zone 1-2	4	Micropterus sp.	Bass	Centrarchidae	Maxillary, quadrate
RMM 5175.3	ACb-2	Zone 1-2	4	Micropterus sp.	Bass	Centrarchidae	Premaxillary (7)
RMM 4943.3	ACb-2	Zone 1-2	3	Micropterus sp.	Bass	Centrarchidae	Quadrate (2), preoperculum, operculum, angular (3), posttemporal
RMM 4376.2	ACb-2	Zone 4	1	Micropterus sp.	Bass	Centrarchidae	Right dentary
RMM 5094.2	ACb-2	Zone 4	3	Micropterus sp.	Bass	Centrarchidae	Right dentary fragment
MSC 35710	ACb-2	Zones 1-3	5	Micropterus sp.	Bass	Centrarchidae	Right dentary, premaxillary, vomer, angular
RMM 5420.1	ACb-3	NA	Unknown	Micropterus sp.	Bass	Centrarchidae	Dentary
RMM 6651	ACb-5	NA	Unknown	Micropterus sp. cf. M. punctatus	Spotted Bass	Centrarchidae	Right dentary
RMM 5175.4	ACb-2	Zone 1-2	4	Micropterus sp. or Ictalurus sp.	Bass or Catfish	Centrarchidae	Dentate (17)	Different sizes
RMM 5265.6	ACb-2	Zone 3	4	Micropterus sp. or Sander sp.	Bass or Walleye	Centrarchidae	Upper hypohyal (2)
RMM 4942.1	ACb-2	Zone 1-2	3	Moxostoma carinatum	River Redhorse	Catostomidae	Basioccipital, parietal, orbitosphenoid, cleithrum (2), scapula, urohyal, unidentified fragments (3)	3 rows in a green section describe parts from this ID (4942)
RMM 5265.4	ACb-2	Zone 3	4	Moxostoma carinatum	River Redhorse	Catostomidae	Maxillary	Nearly complete
RMM 4665.5	ACb-2	Zone 3	3	Moxostoma carinatum	River Redhorse	Catostomidae	Basioccipital
RMM 4663.2	ACb-2	Zone 3	3	Moxostoma carinatum	River Redhorse	Catostomidae	Dentary, neural process
MSC 35703	ACb-2	Zones 1-3	5	Moxostoma carinatum	River Redhorse	Catostomidae	Epihyal
RMM 4665.4	ACb-2	Zone 3	3	Moxostoma carinatum	River Redhorse	Catostomidae	Occipital process, rostral, cleithrum, epihyle
RMM 5092.1	ACb-2	Zone 4	3	Moxostoma carinatum	River Redhorse	Catostomidae	Pharyngeal teeth
RMM 5270.1	ACb-2	Zone 3	3, 4	Moxostoma carinatum	River Redhorse	Catostomidae	Pharyngeal teeth
RMM 4673.2	ACb-2	Zone 3	3	Moxostoma carinatum	River Redhorse	Catostomidae	Pharyngeal teeth (13)
RMM 4948.1	ACb-2	Zone 1-2	3	Moxostoma carinatum	River Redhorse	Catostomidae	Pharyngeal teeth (20)
RMM 4839	ACb-2	Zone 4	1	Moxostoma carinatum	River Redhorse	Catostomidae	Pharyngeal teeth (3)
RMM 4793	ACb-2	Zone 3	Unknown	Moxostoma carinatum	River Redhorse	Catostomidae	Pharyngeal teeth (5)
RMM 4254	ACb-2	Zone 1-2	2	Moxostoma carinatum	River Redhorse	Catostomidae	Pharyngeal teeth (8)
RMM 5179.1	ACb-2	Zone 1-2	4	Moxostoma carinatum	River Redhorse	Catostomidae	Pharyngeal teeth (8)
MSC 35704	ACb-2	Zones 1-3	Unknown	Moxostoma carinatum	River Redhorse	Catostomidae	Teeth (2)
RMM 3820.2	ACb-2	Zone 1-2	1	Moxostoma carinatum	River Redhorse	Catostomidae	Unidentified fragments
RMM 5265.5	ACb-2	Zone 3	4	Moxostoma lacerum	Harelip Sucker	Catostomidae	Premaxillary, palatine
RMM 4181.3	ACb-2	Zone 1-2	1	Moxostoma macrolepidotum	Shorthead Redhorse	Catostomidae	Left dentary
MSC 35705	ACb-2	Zones 1-3	Unknown	Moxostoma macrolepidotum	Shorthead Redhorse	Catostomidae	Maxillary
RMM 4663.3	ACb-2	Zone 3	3	Moxostoma sp.	Sucker	Catostomidae	Angular
RMM 4665.6	ACb-2	Zone 3	3	Moxostoma sp.	Sucker	Catostomidae	Interoperculum, rostral (2), epihyal, angular, parasphenoid
MSC 35707	ACb-2	Zones 1-3	Unknown	Moxostoma sp.	Sucker	Catostomidae	Operculum
RMM 3642.3	ACb-2	Zone 1-2	1	Moxostoma sp.	Sucker	Catostomidae	Operculum (2)
MSC 35706	ACb-2	Zones 1-3	5	Moxostoma sp.	Sucker	Catostomidae	Operculum, cerctihyal
RMM 5270.2	ACb-2	Zone 3	3, 4	Moxostoma sp.	Redhorse Sucker	Catostomidae	Pharyngeal arch
RMM 4544.3	ACb-2	Zone 1-2	1	Nocomis cf. N. micropogon	River Chub	Cyprinidae	Pharyngeal (2)	2 different specimens
RMM 3820.3	ACb-2	Zone 1-2	1	Nocomis sp.	Chub	Cyprinidae	Pharyngeal	Large
RMM 5175.8	ACb-2	Zone 1-2	4	Nocomis sp.	Chub	Cyprinidae	Pharyngeal
RMM 3900.7	ACb-2	Zone 3	1	Nocomis sp.	Minnow	Cyprinidae	Pharyngeal
RMM 4181.5	ACb-2	Zone 1-2	1	Nocomis sp.	Chub	Cyprinidae	Pharyngeal arch
RMM 3644.2	ACb-2	Zone 1-2	1	Noturus (Rabida) sp.	Madtom	Ictaluridae	Spine (ca. 13)	> one taxon
RMM 3820.7	ACb-2	Zone 1-2	1	Noturus (Rabida) sp.	Madtom	Ictaluridae	Spine (2)	2 spine fragments in different vials; small; or maybe juvenile Ictalurus sp.?
RMM 5177.5	ACb-2	Zone 1-2	4	Noturus (Rabida) sp.	Madtom	Ictaluridae	Spine (38)	2-3 Rabida types?; in same vial as the Ictalurid spines
RMM 3794.3	ACb-2	Zone 1-2	1	Noturus (Rabida) sp.	Madtom	Ictaluridae	Spine (5)	In capsule; probably more than 1 taxon
RMM 5267.4	ACb-2	Zone 3	4	Noturus (Rabida) sp.	Madtom	Ictaluridae	Spine (33)	N. eleutherus?
RMM 4944.2	ACb-2	Zone 1-2	3	Noturus (Rabida) sp.	Madtom	Ictaluridae	Small fragments (22)	N. flavus?
MSC 35724	ACb-2	Zones 1-3	Unknown	Noturus (Rabida) sp.	Madtom	Ictaluridae	Pectoral spine (several)	One in separate capsule resembles N. flavatus type
MSC 35721	ACb-2	Zones 1-3	5	Noturus (Rabida) sp.	Madtom	Ictaluridae	Spine (several)	Small
RMM 4182.1	ACb-2	Zone 1-2	1	Noturus (Rabida) sp.	Madtom	Ictaluridae	Fragment
MSC 35723	ACb-2	Zones 1-3	Unknown	Noturus (Rabida) sp.	Madtom	Ictaluridae	Spine
RMM 4668.3	ACb-2	Zone 3	3	Noturus (Rabida) sp.	Madtom	Ictaluridae	Spine (15)
RMM 4203.1	ACb-2	Disturbed Zone	Unknown	Noturus (Rabida) sp.	Madtom	Ictaluridae	Spine (2)
RMM 5419.1	ACb-3	NA	Unknown	Noturus (Rabida) sp.	Madtom	Ictaluridae	Spine (2)
MSC 35722	ACb-2	Zones 1-3	Unknown	Noturus (Rabida) sp.	Madtom	Ictaluridae	Spine fragments (several)
RMM 4898.3	ACb-2	Zone 1-2	2	Noturus cf. N. elegans	Elegant Madtom	Ictaluridae	Spine	Large
RMM 4898.1	ACb-2	Zone 1-2	2	Noturus cf. N. eleutherus	Mountain Madtom	Ictaluridae	Spine	Large
RMM 4351.2	ACb-2	Zone 4	2	Noturus cf. N. eleutherus	Madtom	Ictaluridae	Spine
RMM 4944.3	ACb-2	Zone 1-2	3	Noturus cf. N. flavater	Checkered Madtom	Ictaluridae	Large fragments (2)	Rabida type
RMM 3794.4	ACb-2	Zone 1-2	1	Noturus eleutherus	Mountain Madtom	Ictaluridae	Spine (2)
RMM 5524.1	ACb-2	Clay cap	4	Noturus eleutherus	Mountain Madtom	Ictaluridae	Pectoral spine
RMM 4203.2	ACb-2	Disturbed Zone	Unknown	Noturus eleutherus	Mountain Madtom	Ictaluridae	Pectoral spine
RMM 4405.2	ACb-2	Disturbed Zone	Unknown	Noturus eleutherus	Mountain Madtom	Ictaluridae	Pectoral spine
RMM 5267.5	ACb-2	Zone 3	4	Noturus flavus	Stonecat	Ictaluridae	Spine (6)	2 are very likely N. flavus, 2 others - N. nocturnus like?
RMM 4544.7	ACb-2	Zone 1-2	1	Noturus flavus	Stonecat	Ictaluridae	Premaxillary	Complete premaxillary; good specimen
RMM 4668.4	ACb-2	Zone 3	3	Noturus flavus	Stonecat	Ictaluridae	Spine (2)	In the same capsule as N. (Rabida) sp.
RMM 4670.6	ACb-2	Zone 3	3	Noturus flavus	Stonecat	Ictaluridae	Right dentary	Probably N. flavus
RMM 5524.2	ACb-2	Clay cap	4	Noturus flavus	Stonecat	Ictaluridae	Pectoral spine (2)
RMM 5175.13	ACb-2	Zone 1-2	4	Noturus sp.	Madtom	Ictaluridae	Dentary (7)	5 small, 2 large fragments; probably N. flavus
RMM 3900.11	ACb-2	Zone 3	1	Noturus sp.	Madtom	Ictaluridae	Left dentary	In vial
RMM 5268.10	ACb-2	Zone 3	4	Noturus sp.	Madtom	Ictaluridae	Left dentary (3), right dentary (2)
RMM 5268.9	ACb-2	Zone 3	4	Noturus sp. cf. N. flavus	Stonecat	Ictaluridae	Right premaxilla, dentary (4)	300 mm + TL, 255 mm + SL (Ictalurus), (26, 1 RT)
RMM 5177.6	ACb-2	Zone 1-2	4	Noturus sp. cf. N. flavus	Stonecat	Ictaluridae	Pectoral spine (4)	In capsule
RMM 3899.2	ACb-2	Zone 3	1	Noturus stigmosus	Northern Madtom	Ictaluridae	Spine	Fairly large
RMM 4231.2	ACb-2	Zone 3	1	Noturus stigmosus	Northern Madtom	Ictaluridae	Spines (3)
RMM 4344	ACb-2	Zone 4	2	Perciformes	Perch	Ictaluridae	Quadrate	Likely Sander canadensis
MSC 35725	ACb-2	Zones 1-3	Unknown	Pylodictis olivaris	Flathead Catfish	Ictaluridae	Pectoral spine	Small
RMM 4182.2	ACb-2	Zone 1-2	1	Pylodictis olivaris	Flathead Catfish	Ictaluridae	Spine	Small
RMM 4898.2	ACb-2	Zone 1-2	2	Pylodictis olivaris	Flathead Catfish	Ictaluridae	Spine	Small
RMM 4633	ACb-2	Zone 3	3	Pylodictis olivaris	Flathead Catfish	Ictaluridae	Articular, premaxilla, quadrate, ethmoid
RMM 4944.4	ACb-2	Zone 1-2	3	Pylodictis olivaris	Flathead Catfish	Ictaluridae	Pectoral spine
RMM 3642.6	ACb-2	Zone 1-2	1	Sander canadensis	Sauger	Percidae	Preoperculum	Est. wt. 9 lb., length - 35"
RMM 5175.14	ACb-2	Zone 1-2	4	Sander canadensis	Sauger	Percidae	Premaxillary (2), dentate (4)
RMM 7075	ACb-2	Zone 1-2	1	Sander sp.	Walleye/ Sauger	Percidae	Dentary fragment, teeth (3)	Extremely small
RMM 5268.12	ACb-2	Zone 3	4	Sander sp.	Walleye/ Sauger	Percidae	Premaxilla, dentary (2)	Separate specimens
RMM 4943.5	ACb-2	Zone 1-2	3	Sander sp.	Sauger?	Percidae	Quadrate, angular	Smaller than S. canadensis
RMM 3642.7	ACb-2	Zone 1-2	1	Sander sp.	Walleye/ Sauger	Percidae	Angular (2), ceratohyal, preoperculum
RMM 3645.3	ACb-2	Zone 1-2	1	Sander sp.	Sauger?	Percidae	Dentary
RMM 5174.8	ACb-2	Zone 1-2	4	Sander sp.	Walleye/ Sauger	Percidae	Dentary, quadrate (2)
RMM 4670.7	ACb-2	Zone 3	3	Sander sp.	Walleye/ Sauger	Percidae	Dentate (2)
RMM 4900.4	ACb-2	Zone 1-2	2	Sander sp.	Walleye/ Sauger	Percidae	Left dentary
RMM 5584.3	ACb-2	Disturbed Zone	4	Sander sp.	Walleye/ Sauger	Percidae	Left premaxilla
RMM 3644.3	ACb-2	Zone 1-2	1	Sander sp.	Walleye/ Sauger	Percidae	Maxillary
RMM 4181.8	ACb-2	Zone 1-2	1	Sander sp.	Walleye/ Sauger	Percidae	Premaxilla
RMM 3792.6	ACb-2	Zone 1-2	Unknown	Sander sp.	Walleye/ Sauger	Percidae	Preoperculum (2), quadrate
RMM 5177.7	ACb-2	Zone 1-2	4	Sander sp.	Walleye/ Sauger	Percidae	Quadrate
RMM 3794.5	ACb-2	Zone 1-2	1	Sander sp.	Walleye/ Sauger	Percidae	Right premaxilla, maxilla
RMM 5269.3	ACb-2	Zone 3	4	Sander sp.	Walleye/ Sauger	Percidae	Teeth
RMM 4544.8	ACb-2	Zone 1-2	1	Sander sp. cf. S. canadensis	Sauger?	Percidae	Dentary (2)	2 different specimens
RMM 4665.10	ACb-2	Zone 3	3	Sander sp. cf. S. vitreus	Walleye	Percidae	Angular	Large
RMM 4949.6	ACb-2	Zone 1-2	3	Sander sp. cf. S. vitreus	Walleye	Percidae	Left dentary	Large
MSC 35728	ACb-2	Zones 1-3	Unknown	Sander sp. cf. S. vitreus	Walleye	Percidae	Fragments (misc.)
MSC 35729	ACb-2	Zones 1-3	Unknown	Sander vitreus	Walleye	Percidae	Vomer	6-8 lb.
RMM 4943.6	ACb-2	Zone 1-2	3	Sander vitreus	Walleye	Percidae	Quadrate, palatine	Est. wt. 7lb., est. length 35"
RMM 3900.13	ACb-2	Zone 3	1	Sander vitreus	Walleye	Percidae	Left dentary tip, right dentary, epihyal (2)	Est. wt. ca 12 lb, epihyal ca as big as one from Cheek Bend Cave, so prob. S. vitreum ? (est about 4-5 lb. length about 20 “to 25”)
RMM 3900.16	ACb-2	Zone 3	1	Sander vitreus	Walleye	Percidae	Dentary
RMM 4900.5	ACb-2	Zone 1-2	2	Sander vitreus	Walleye	Percidae	Dentary
RMM 4949.7	ACb-2	Zone 1-2	3	Sander vitreus	Walleye	Percidae	Dentary
RMM 4942.4	ACb-2	Zone 1-2	3	Sander vitreus	Walleye	Percidae	Dentary
RMM 4948.3	ACb-2	Zone 1-2	3	Sander vitreus	Walleye	Percidae	Dentary fragment, teeth
RMM 4189	ACb-2	Zone 1-2	1	Sander vitreus	Walleye	Percidae	Dentary fragment, teeth (2)
RMM 3900.14	ACb-2	Zone 3	1	Sander vitreus	Walleye	Percidae	Dentary, articular
RMM 4035	ACb-2	Disturbed Zone	Unknown	Sander vitreus	Walleye	Percidae	Dentary, teeth
RMM 4665.11	ACb-2	Zone 3	3	Sander vitreus	Walleye	Percidae	Dentary/premaxilla
RMM 4944.5	ACb-2	Zone 1-2	3	Sander vitreus	Walleye	Percidae	Maxillary
RMM 4544.9	ACb-2	Zone 1-2	1	Sander vitreus	Walleye	Percidae	Premaxillary (3), dentate
RMM 4677.2	ACb-2	Zone 3	3	Sander vitreus	Walleye	Percidae	Teeth (15)
RMM 7356	ACb-2	Zone 3	3	Sander vitreus	Walleye	Percidae	Teeth (3)
RMM 4899	ACb-2	Zone 1-2	2	Sander vitreus	Walleye	Percidae	Teeth (4)
RMM 5178.2	ACb-2	Zone 1-2	3	Sander vitreus	Walleye	Percidae	Teeth (6)
MSC 35700	ACb-2	Zones 1-3	5	Scaphirhynchus platorynchus	Shovelnose Sturgeon	Acipenseridae	Scute (numerous)	Smaller than Acipenser sp. and some curved and/or with pores
RMM 4666.3	ACb-2	Zone 3	3	Unidentified	Unidentified	Unknown	Vertebrae	150 in box; 83 in vial; tiny to very large; probably from any of the following: Catostomidae, Ictaluridae, Aplodinotus, Sander, Micropterus
RMM 3794.6	ACb-2	Zone 1-2	1	Unidentified	Unidentified	Unknown	Unidentified fragments	2 bones may be bird; 2 small mammal bones with teeth; 2 or 3 unidentified fragments - mammal & bird
RMM 4150	ACb-2	Zone 1-2	1	Unidentified	Unidentified	Unknown	Unidentified fragments	4 moderately large vertebrae and a vial of tiny vertebrae
RMM 4944.7	ACb-2	Zone 1-2	3	Unidentified	Unidentified	Unknown	Unidentified fragments	At least 1-2 non-fish bones (bird?)
RMM 4201b	ACb-2	Zone 3	1	Unidentified	Unidentified	Unknown	Unidentified fragments	Bent, somewhat L-shaped
RMM 3820.12	ACb-2	Zone 1-2	1	Unidentified	Unidentified	Unknown	Fin ray	Cluster fragment?
RMM 4494.2	ACb-2	Zone 4	1	Unidentified	Unidentified	Unknown	Unidentified fragments	Fairly large. This data may be mentioned in a data row up in a green section.
RMM 5266.5	ACb-2	Zone 1-2	4	Unidentified	Unidentified	Unknown	Unidentified fragments	In box
RMM 5266.4	ACb-2	Zone 1-2	4	Unidentified	Unidentified	Unknown	Unidentified fragments	In vial
RMM 3900.15	ACb-2	Zone 3	1	Unidentified	Unidentified	Unknown	Unidentified fragments	Includes 3 or 4 weird pieces of finely porous bone
RMM 4541.2	ACb-2	Ledge in fissure	Unknown	Unidentified	Unidentified	Unknown	Operculum	Large fragment; Catostomidae or Ictaluridae? Large foramen in anterior dorsal region on medial side
RMM 3963.2	ACb-2	Zone 1-2	2	Unidentified	Unidentified	Unknown	Vertebra	Large; Aplodinotus? Ictalurus? Esox?
RMM 4069.2	ACb-2	Zone 1-2	1	Unidentified	Unidentified	Unknown	Unidentified fragments	Large; may be non-fish or may be head of large pterygiophore (drum?)
RMM 4660.3	ACb-2	Zone 3	3	Unidentified	Unidentified	Unknown	Unidentified fragments	Long bone pieces; pieces of a drum parasphenoid?
RMM 5267.6	ACb-2	Zone 3	4	Unidentified	Unidentified	Unknown	Unidentified fragments	Loose in box; many unidentified fin, ray & rib fragments, etc.
RMM 3799.4	ACb-2	Zone 1-2	1	Unidentified	Unidentified	Unknown	Unidentified fragments	Many unusual small-large vertebrae; 4 large salmonid? fragments (very fenestrate); several non-fish fragments
MSC 35735	ACb-2	Zones 1-3	Unknown	Unidentified	Unidentified	Unknown	Unidentified fragments	Misc. tiny fragments including small mammal mat.
RMM 3792.9	ACb-2	Zone 1-2	Unknown	Unidentified	Unidentified	Unknown	Unidentified fragments	Most probably from below taxa; includes 1 bird bone?
RMM 5091.5	ACb-2	Zone 4	3	Unidentified	Unidentified	Unknown	Unidentified fragments	Mostly large fragments from skull
RMM 4950.3	ACb-2	Zone 1-2	3	Unidentified	Possible Bowfin	Unknown	Unidentified fragments	Potential Amia calva fragments
RMM 4668.7	ACb-2	Zone 3	3	Unidentified	Unidentified	Unknown	Unidentified fragments	Probably a bird bone
RMM 4668.6	ACb-2	Zone 3	3	Unidentified	Unidentified	Unknown	Unidentified fragments	Probably a frog bone
RMM 4668.8	ACb-2	Zone 3	3	Unidentified	Unidentified	Unknown	Unidentified fragments	Probably from a micromammal
RMM 4943.8	ACb-2	Zone 1-2	3	Unidentified	Unidentified	Unknown	Unidentified fragments	Probably goes with the above taxa
RMM 4544.10	ACb-2	Zone 1-2	1	Unidentified	Unidentified	Unknown	Unidentified fragments	Rugose
RMM 5097.2	ACb-2	Zone 4	3	Unidentified	Unidentified	Unknown	Unidentified fragments	Several, ranging from tiny to large. Mentioned in data row above
RMM 5420.2	ACb-3	NA	Unknown	Unidentified	Unidentified	Unknown	Unidentified fragments	Some may not be fish material
RMM 4544.11	ACb-2	Zone 1-2	1	Unidentified	Unidentified	Unknown	Dentate with 2 recurved canines	Tiny salmonid or iliodontid fragment - in capsule
RMM 5175.16	ACb-2	Zone 1-2	4	Unidentified	Unidentified	Unknown	Dentary (3)	Tiny, weird, probably non-fish
RMM 4897.4	ACb-2	Zone 1-2	2	Unidentified	Unidentified	Unknown	Unidentified fragments	Unusual bones with articular facets
RMM 4673.4	ACb-2	Zone 3	3	Unidentified	Unidentified	Unknown	Canine
RMM 4183.2	ACb-2	Zone 1-2	1	Unidentified	Unidentified	Unknown	Dentary
RMM 4900.6	ACb-2	Zone 1-2	2	Unidentified	Unidentified	Unknown	Dentary
RMM 4837.4	ACb-2	Zone 4	1	Unidentified	Unidentified	Unknown	Dentary, teeth
RMM 3644.2	ACb-2	Zone 1-2	1	Unidentified	Unidentified	Unknown	Misc. fragments
RMM 7332	ACb-2	Zone 1-2	1	Unidentified	Unidentified	Unknown	Misc. fragments
RMM 7248	ACb-2	Zone 3	1	Unidentified	Unidentified	Unknown	Misc. fragments
RMM 4512	ACb-2	Zone 4	1	Unidentified	Unidentified	Unknown	Misc. fragments
RMM 5104.2	ACb-2	Zone 4	3	Unidentified	Unidentified	Unknown	Misc. fragments
MSC 24572	ACb-3	NA	Between rims 4 and 5	Unidentified	Unidentified	Unknown	Misc. fragments
RMM 4432	ACb-2	Disturbed Zone	Unknown	Unidentified	Unidentified	Unknown	Misc. fragments
RMM 5404	ACb-3	NA	Unknown	Unidentified	Unidentified	Unknown	Misc. fragments
RMM 4915	ACb-2	Zone 4	2	Unidentified	Unidentified	Unknown	Premaxilla
RMM 4410.2	ACb-2	Zone 1-2	1	Unidentified	Unidentified	Unknown	Scute (2)
RMM 5177.9	ACb-2	Zone 1-2	4	Unidentified	Unidentified	Unknown	Spine/ray fragments (11), vertebrae fragment
RMM 3644.4	ACb-2	Zone 1-2	1	Unidentified	Unidentified	Unknown	Unidentified fragments
RMM 3820.10	ACb-2	Zone 1-2	1	Unidentified	Unidentified	Unknown	Unidentified fragments
RMM 3853.4	ACb-2	Zone 1-2	1	Unidentified	Unidentified	Unknown	Unidentified fragments
RMM 4069.1	ACb-2	Zone 1-2	1	Unidentified	Unidentified	Unknown	Unidentified fragments
RMM 4181.9	ACb-2	Zone 1-2	1	Unidentified	Unidentified	Unknown	Unidentified fragments
RMM 4413	ACb-2	Zone 1-2	1	Unidentified	Unidentified	Unknown	Unidentified fragments
RMM 4093.4	ACb-2	Zone 3	1	Unidentified	Unidentified	Unknown	Unidentified fragments
RMM 4093.5	ACb-2	Zone 3	1	Unidentified	Unidentified	Unknown	Unidentified fragments
RMM 4201a	ACb-2	Zone 3	1	Unidentified	Unidentified	Unknown	Unidentified fragments
RMM 4327.2	ACb-2	Zone 3	1	Unidentified	Unidentified	Unknown	Unidentified fragments
RMM 3923	ACb-2	Zone 4	1	Unidentified	Unidentified	Unknown	Unidentified fragments
RMM 4376.4	ACb-2	Zone 4	1	Unidentified	Unidentified	Unknown	Unidentified fragments
RMM 4376.5	ACb-2	Zone 4	1	Unidentified	Unidentified	Unknown	Unidentified fragments
RMM 4494.1	ACb-2	Zone 4	1	Unidentified	Unidentified	Unknown	Unidentified fragments
RMM 4207.3	ACb-2	Zone 1-2	2	Unidentified	Unidentified	Unknown	Unidentified fragments
RMM 4897.5	ACb-2	Zone 1-2	2	Unidentified	Unidentified	Unknown	Unidentified fragments
RMM 4900.7	ACb-2	Zone 1-2	2	Unidentified	Unidentified	Unknown	Unidentified fragments
RMM 4361	ACb-2	Zone 4	2	Unidentified	Unidentified	Unknown	Unidentified fragments
RMM 4942.6	ACb-2	Zone 1-2	3	Unidentified	Unidentified	Unknown	Unidentified fragments
RMM 4942.7	ACb-2	Zone 1-2	3	Unidentified	Unidentified	Unknown	Unidentified fragments
RMM 4663.6	ACb-2	Zone 3	3	Unidentified	Unidentified	Unknown	Unidentified fragments
RMM 4668.5	ACb-2	Zone 3	3	Unidentified	Unidentified	Unknown	Unidentified fragments
RMM 4670.8	ACb-2	Zone 3	3	Unidentified	Unidentified	Unknown	Unidentified fragments
RMM 7269	ACb-2	Zone 3	3	Unidentified	Unidentified	Unknown	Unidentified fragments
RMM 5584.4	ACb-2	Disturbed Zone	4	Unidentified	Unidentified	Unknown	Unidentified fragments
RMM 5584.5	ACb-2	Disturbed Zone	4	Unidentified	Unidentified	Unknown	Unidentified fragments
RMM 5265.9	ACb-2	Zone 3	4	Unidentified	Unidentified	Unknown	Unidentified fragments
RMM 5272.3	ACb-2	Zone 3	4	Unidentified	Unidentified	Unknown	Unidentified fragments
RMM 5460	ACb-2	Zone 4	4	Unidentified	Unidentified	Unknown	Unidentified fragments
RMM 5463	ACb-2	Zone 4	4	Unidentified	Unidentified	Unknown	Unidentified fragments
RMM 4541.1	ACb-2	Ledge in fissure	Unknown	Unidentified	Unidentified	Unknown	Unidentified fragments
RMM 6587	ACb-4	NA	Unknown	Unidentified	Unidentified	Unknown	Unidentified fragments
RMM 5176.4	ACb-2	Zone 1-2	4	Unidentified	Unidentified	Unknown	Unidentified fragments (314)
RMM 3799.3	ACb-2	Zone 1-2	1	Unidentified	Unidentified	Unknown	Vertebrae
RMM 3820.11	ACb-2	Zone 1-2	1	Unidentified	Unidentified	Unknown	Vertebrae
RMM 3853.3	ACb-2	Zone 1-2	1	Unidentified	Unidentified	Unknown	Vertebrae
RMM 4156	ACb-2	Zone 1-2	1	Unidentified	Unidentified	Unknown	Vertebrae
RMM 3903	ACb-2	Zone 3	1	Unidentified	Unidentified	Unknown	Vertebrae
RMM 3928	ACb-2	Zone 3	1	Unidentified	Unidentified	Unknown	Vertebrae
RMM 3958	ACb-2	Zone 3	1	Unidentified	Unidentified	Unknown	Vertebrae
RMM 4005	ACb-2	Zone 3	1	Unidentified	Unidentified	Unknown	Vertebrae
RMM 4097	ACb-2	Zone 3	1	Unidentified	Unidentified	Unknown	Vertebrae
RMM 4192	ACb-2	Zone 3	1	Unidentified	Unidentified	Unknown	Vertebrae
RMM 4293	ACb-2	Zone 3	1	Unidentified	Unidentified	Unknown	Vertebrae
RMM 4308	ACb-2	Zone 3	1	Unidentified	Unidentified	Unknown	Vertebrae
RMM 4328	ACb-2	Zone 3	1	Unidentified	Unidentified	Unknown	Vertebrae
RMM 4062.2	ACb-2	Zone 4	1	Unidentified	Unidentified	Unknown	Vertebrae
RMM 4383	ACb-2	Zone 4	1	Unidentified	Unidentified	Unknown	Vertebrae
RMM 4399	ACb-2	Zone 4	1	Unidentified	Unidentified	Unknown	Vertebrae
RMM 4456	ACb-2	Zone 4	1	Unidentified	Unidentified	Unknown	Vertebrae
RMM 4457	ACb-2	Zone 4	1	Unidentified	Unidentified	Unknown	Vertebrae
RMM 4530	ACb-2	Zone 4	1	Unidentified	Unidentified	Unknown	Vertebrae
RMM 5523	ACb-2	Clay cap	2	Unidentified	Unidentified	Unknown	Vertebrae
RMM 4207.2	ACb-2	Zone 1-2	2	Unidentified	Unidentified	Unknown	Vertebrae
RMM 4217	ACb-2	Zone 1-2	2	Unidentified	Unidentified	Unknown	Vertebrae
RMM 4280	ACb-2	Zone 1-2	2	Unidentified	Unidentified	Unknown	Vertebrae
RMM 4364	ACb-2	Zone 4	2	Unidentified	Unidentified	Unknown	Vertebrae
RMM 6543	ACb-3	NA	3	Unidentified	Unidentified	Unknown	Vertebrae
RMM 4663.8	ACb-2	Zone 3	3	Unidentified	Unidentified	Unknown	Vertebrae
RMM 4666.2	ACb-2	Zone 3	3	Unidentified	Unidentified	Unknown	Vertebrae
RMM 4666.4	ACb-2	Zone 3	3	Unidentified	Unidentified	Unknown	Vertebrae
RMM 5097.1	ACb-2	Zone 4	3	Unidentified	Unidentified	Unknown	Vertebrae
RMM 5176.3	ACb-2	Zone 1-2	4	Unidentified	Unidentified	Unknown	Vertebrae
RMM 5461	ACb-2	Zone 4	4	Unidentified	Unidentified	Unknown	Vertebrae
RMM 6609	ACb-4	NA	Misc locales	Unidentified	Unidentified	Unknown	Vertebrae
RMM 3806	ACb-2	Disturbed Zone	Unknown	Unidentified	Unidentified	Unknown	Vertebrae
RMM 4420	ACb-2	Disturbed Zone	Unknown	Unidentified	Unidentified	Unknown	Vertebrae
RMM 4542.3	ACb-2	Ledge in fissure	Unknown	Unidentified	Unidentified	Unknown	Vertebrae
RMM 3643.2	ACb-2	Zone 1-2	Unknown	Unidentified	Unidentified	Unknown	Vertebrae
RMM 4945.6	ACb-2	Zone 1-2	Unknown	Unidentified	Unidentified	Unknown	Vertebrae
RMM 3643.3	ACb-2	Zone 1-2	Unknown	Unidentified	Unidentified	Unknown	Vertebrae (18)
RMM 4062.3	ACb-2	Zone 4	1	Unidentified	Unidentified	Unknown	Vertebrae fragments

## Sheet: Appendix 2
Taxonomic Informaiton				Modern Tennessee River Basin			Bell Cave Occurences
Family	Genus	Species	Common name	Alabama - Basin Status	Tennessee - Basin Status	Tennessee River Mainstem Surveys (AL/TN)	Zone 1-2	Zone 3	Zone 4	Mixed
Petromyzontidae
	Ichthyomyzon
		I. bdellium	Ohio Lamprey	Not recorded	Native
		I. castaneus	Chestnut Lamprey	Native	Native	+
		I. gagei	Southern Brook Lamprey	Native	Native
		I. greeleyi	Mountain Brook Lamprey	Native	Native
		I. unicuspis	Silver Lamprey	Not recorded	Native
	Lamptera
		L. aepyptera	Least Brook Lamprey	Native	Native
		L. appendix	American Brook Lamprey	Native	Native	+
Acipenseridae							+	+	+	+
	Acipenser
		A. fulvescens	Lake Sturgeon	Native/ extirpated	Native	+		+
	Scaphirhynchus
		S. albus	Pallid Sturgeon	Not recorded	Native
		S. platorynchus	Shovelnose Sturgeon	Native/ extirpated	Native					+
Polydontidae
	Polyodon
		P. spathula	Paddlefish	Not recorded	Native	+
Lepisosteidae
	Atractosteus
		A. spatula	Alligator Gar	Not recorded	Native
	Lepisosteus						+	+	+	+
		L. oculatus	Spotted Gar	Native	Native	+
		L. osseus	Longnose Gar	Native	Native	+	+	+
		L. platostomus	Shortnose Gar	Native/ extirpated	Native	+
Amiidae
	Amia
		A. calva	Bowfin	Native	Native	+
Hiodontidae
	Hiodon
		H. alosoides	Goldeye	Native/ extirpated	Native	+
		H. tergisus	Mooneye	Native	Native	+
Anguillidae
	Anguilla
		A. rostrata	American Eel	Native	Native	+		+
Clupeidae
	Alosa
		A. alabamae	Alabama Shad	Not recorded	Native
		A. chrysochloris	Skipjack Herring	Native	Native	+
		A. pseudoharengus	Alewife	Not recorded	Introduced	+
	Dorosoma
		D. cepedianum	Gizzard Shad	Native	Native	+
		D. petenense	Threadfin Shad	Range expansion	?	+
Esocidae
	Esox						+	+	+
		E. americanus	Redfin Pickerel	Native	Native	+
		E. lucius	Northern Pike	Not recorded	Introduced			+
		E. masquinongy	Muskellunge	Not recorded	Native, Introduced	+	+	+	+	+
		E. niger	Chain Pickerel	Native	Native	+
Umbridae
	Umbra
		U. limi	Central Mudminnow	Not recorded	Native	+
Salmonidae
	Coregonus
		C. artedi	Cisco	Not recorded	Introduced
	Oncorhynchus
		O. clarkii	Cutthroat Trout	Not recorded	Introduced
		O. kisutch	Coho Salmon	Not recorded	Introduced
		O. mykiss	Rainbow Trout	Range expansion	Introduced	+
		O. nerka	Kokanee (Sockeye Salmon)	Not recorded	Introduced
	Salmo
		S. letnica	Ohrid Trout	Not recorded	Introduced
		S. trutta	Brown Trout	Not recorded	Introduced
	Salvelinus
		S. fontinalis	Brook Trout	Not recorded	Native, Introduced
		S. namaycush	Lake Trout	Not recorded	Introduced
Cyprinidae							+	+	+	+
	Campostoma						+
		C. anomalum	Central Stoneroller	Native	Native	+
		C. oligolepis	Largescale Stoneroller	Native	Not recorded	+
	Carassius
		C. auratus	Goldfish	Introduced	Introduced	+
	Clinostomus
		C. funduloides	Rosyside Dace	Native	Native
	Ctenopharyngodon
		C. idella	Grass Carp	Introduced	Introduced	+
	Cyprinella
		C. caerulea	Blue Shiner	Not recorded	Native
		C. callistia	Alabama Shiner	Not recorded	Native
		C. camura	Bluntface Shiner	Not recorded	Native
		C. galactura	Whitetail Shiner	Native	Native	+
		C. lutrensis	Red Shiner	Not recorded	Native
		C. monacha	Spotfin Chub	Native/ extirpated	Native/ extirpated
		C. spiloptera	Spotfin Shiner	Native	Native	+
		C. trichroistia	Tricolor Shiner	Not recorded	Native
		C. venusta	Blacktail Shiner	Native	Native, Introduced	+
		C. whipplii	Steelcolor Shiner	Native	Native	+
	Cyprinus
		C. Carpio	Common Carp	Introduced	Introduced	+
	Ericymba
		E. buccata	Silverjaw Minnow	Not recorded	Native
	Erimystax
		E. cahni	Slender Chub	Not recorded	Native
		E. dissimilis	Streamline Chub	Native	Native
		E. insignis	Blotched Chub	Native	Native
	Hemitremia
		H. flammea	Flame Chub	Native	Native
	Hybognathus
		H. hankinsoni	Brassy Minnow	Not recorded	Introduced
		H. hayi	Cypress Minnow	Native	Native
		H. nuchalis	Mississippi Silvery Minnow	Native/ extirpated	Native	+
		H. placitus	Plains Minnow	Not recorded	Native
	Hybopsis
		H. amblops	Bigeye Chub	Native	Native	+
		H. amnis	Pallid Shiner	Not recorded	Native
		H. linaepunctata	Lined Chub	Not recorded	Native
	Hypophthalmichthys
		H. molitrx	Silver Carp	Introduced	Introduced	+
		H. nobilis	Bighead Carp	Introduced	Introduced	+
	Luxilus
		L. chrysocephalus	Striped Shiner	Native	Native	+
		L. coccogenis	Warpaint Shiner	Native	Native
	Lythrurus
		L. ardens	Rosefin Shiner	Not recorded	Native
		L. bellus	Pretty Shiner	Native	Not recorded
		L. fasciolaris	Scarlet Shiner	Native	Not recorded
		L. fumeus	Ribbon Shiner	Native	Native
		L. lirus	Mountain Shiner	Native	Native
		L. umbratilis	Redfin Shiner	Not recorded	Native
	Macrhybopsis
		M. aestivalis	Speckled Chub	Not recorded	Native
		M. gelida	Sturgeon Chub	Not recorded	Native
		M. hyostoma	Shoal Chub	Native	Not recorded
		M. meeki	Sicklefin Chub	Not recorded	Native
		M. storeriana	Silver Chub	Native	Native	+
	Nocomis						+	+
		N. effusus	Orangefin Chub	Not recorded	Native
		N. leptocephalus	Bluehead Chub	Native	Not recorded
		N. micropogon	River Chub	Native	Native		+
	Notemigonus
		N. cryscoleucas	Golden Shiner	Native	Native	+
	Notropis
		N. albizonatus	Palezone Shiner	Native	Not recorded
		N. ammophilus	Orangefin Shiner	Not recorded	Native
		N. ariommus	Popeye Shiner	Native/ extirpated	Native/ extirpated
		N. asperifrons	Burrhead Shiner	Not recorded	Native
		N. atherinoides	Emerald Shiner	Native	Native	+
		N. baileyi	Rough Shiner	Native	Not recorded
		N. blennius	River Shiner	Not recorded	Native
		N. boops	Bigeye Shiner	Native	Native
		N. buchanani	Ghost Shiner	Native	Native
		N. chrosomus	Rainbow Shiner	Native	Native
		N. dorsalis	Bigmouth Shiner	Not recorded	Native
		N. leuciodus	Tennessee Shiner	Native	Native
		N. maculatus	Taillight Shiner	Not recorded	Native
		N. micropteryx	Highland Shiner	Native	Not recorded
		N. photogenis	Silver Shiner	Native	Native	+
		N. rubellus	Rosyface Shiner	Not recorded	Native
		N. rubricroceus	Saffron Shiner	Not recorded	Native
		N. rupestris	Bedrock Shiner	Not recorded	Native
		N. shumardi	Silverband Shiner	Not recorded	Native
		N. spectrunculus	Mirror Shiner	Native	Native
		N. stilbius	Silverstripe Shiner	Not recorded	Native
		N. stramineus	Sand Shiner	Not recorded	Native
		N. telescopus	Telescope Shiner	Native	Native	+
		N. texanus	Weed Shiner	Range expansion	Introduced	+
		N. volucellus	Mimic Shiner	Not recorded	Native	+
		N. wickliffi	Channel Shiner	Native	Native
		N. xaenocrphalus	Coosa Shiner	Not recorded	Native
	Opsopoeodus
		O. emiliae	Pugnose Minnow	Native	Native	+
	Phenacobius
		P. catostomus	Fatlips Minnow	Not recorded	Native
		P. crassilabrum	Suckermouth Minnow	Not recorded	Native
		P. mirabilis	Suckermouth Minnow	Native	Native
		P. uranops	Stargazing Minnow	Native	Native
	Phoxinus
		P. cumerlandensis	Blackside Dace	Not recorded	Native
		P. erythrogaster	Southern Redbelly Dace	Native	Native
		P. tennesseensis	Tennessee Dace	Not recorded	Native
	Pimephales
		P. notatus	Bluntnose Minnow	Native	Native	+
		P. promelas	Fathead Minnow	Native	Introduced	+
		P. vigilax	Bullhead Minnow	Native	Native	+
	Platygobia
		P. gracilis	Flathead Chub	Not recorded	Native
	Rhinichthys
		R. atratulus	Blacknose Dace	Native	Native
		R. cataractae	Longnose Dace	Not recorded	Native
	Semotilus
		S. atromaculatus	Creek Chub	Native	Native	+
		S. thoreauianus	Dixie Chub	Native	Not recorded
Catostomidae							+	+	+	+
	Carpiodes
		C. Carpio	River Carpsucker	Native	Native	+
		C. cyprinus	Quillback	Native	Native	+
		C. velifer	Highfin Carpsucker	Native	Native	+
	Catostomus
		C. commersonii	White Sucker	Native	Native					+
	Cycleptus
		C. elongatus	Blue Sucker	Native	Native	+
	Erimyzon
		E. oblongus	Creek Chubsucker	Native	Native
		E. sucetta	Lake Chubsucker	Not recorded	Native
	Hypentelium
		H. etowanum	Alabama Hog Sucker		Native
		H. nigricans	Northern Hog Sucker	Native	Native	+
	Ictiobus						+	+
		I. bubalus	Smallmouth Buffalo	Native	Native	+
		I. cyprinellus	Bigmouth Buffalo	Native	Native	+
		I. niger	Black Buffalo	Native	Native	+
	Minytrema
		M. melanops	Spotted Sucker	Native	Native	+
	Moxostoma						+	+		+
		M. anisurum	Silver Redhorse	Native	Native	+
		M. atripinne	Blackfin Sucker	Not recorded	Native
		M. breviceps	Smallmouth Redhorse	Native	Not recorded	+
		M. carinatum	River Redhorse	Native	Native	+	+	+	+	+
		M. duquesnei	Black Redhorse	Native	Native	+
		M. erythrurum	Golden Redhorse	Native	Native	+
		M. lacerum	Harelip Sucker	Native/ Extinct	Native - Extinct			+
		M. macrolepidotum	Shorthead Redhorse	Native	Native		+
		M. poecilurum	Blacktail Redhorse	Not recorded	Native
Ictaluridae							+	+	+	+
	Ameiurus						+
		A. catus	White Catfish	Range expansion	Introduced	+
		A. melas	Black Bullhead	Native	Native	+
		A. natalis	Yellow Bullhead	Native	Native	+
		A. nebulosus	Brown Bullhead	Native	Native	+
		A. platycephalus	Flat Bullhead	Not recorded	Introduced
	Ictalurus						+	+	+	+
		I. furcatus	Blue Catfish	Native	Native	+
		I. punctatus	Channel Catfish	Native	Native	+	+	+	+	+
	Noturus						+	+		+
		N. baileyi	Smoky Madtom	Not recorded	Native
		N. elegans	Elegant Madtom	Native/ extirpated	Native		+
		N. eleutherus	Mountain Madtom	Native	Native		+		+	+
		N. exilis	Slender Madtom	Native	Native
		N. flavipinnis	Yellowfin Madtom	Not recorded	Native
		N. flavater	Checkered Madtom	Not recorded	Not recorded		+
		N. flavus	Stonecat	Native	Native		+	+		+
		N. fuenbris	Black Madtom	Native	Not recorded
		N. gyrinus	Tadpole Madtom	Native	Native
		N. hildebrandi	Least Madtom	Not recorded	Native
		N. insignis	Margined Madtom	Not recorded	Introduced
		N. leptacanthus	Speckled Madtom	Not recorded	Native
		N. miurus	Brindled Madtom	Native	Native
		N. munitus	Frecklebelly Madtom	Not recorded	Native
		N. nocturnus	Freckled Madtom	Native	Native
		N. phaeus	Brown Madtom	Not recorded	Native
		N. stanauli	Pygmy Madtom	Not recorded	Native
		N. stigmosus	Northern Madtom	Not recorded	Native			+
	Pylodictis
		P. olivaris	Flathead Catfish	Native	Native	+	+	+		+
Amblyopsidae
	Forbesichthys
		F. agassizii	Spring Cavefish	Not recorded	Native
	Speoplatyrhinus
		S. poulsoni	Alabama Cavefish	Native	Native
	Typhlichthys
		T. subterraneus	Southern Cavefish	Native	Native
Gaddidae
	Lota
		L. lota	Burbot	Not recorded	Native
Aphredoderidae
	Aphredoderus
		A. sayanus	Pirate Perch	Native	Native
Atherinopsidae
	Labidesthes
		L. sicculus	Brook Silverside	Native	Native	+
	Menidia
		M. beryllina	Inland Silverside	Not recorded	Native
Belonidae
	Strongylura
		S. marina	Atlantic Needlefish	Native	Introduced	+
Fundulidae
	Fundulus
		F. albolineatus	Whiteline Topminnow	Native/ Extinct	Introduced
		F. catenatus	Northern Studfish	Not recorded	Native
		F. chrysotus	Golden Topminnow	Not recorded	Native
		F. dispar	Northern Starhead Topminnow	Not recorded	Native
		F. julixia	Barrens Topminnow	Not recorded	Native
		F. notatus	Blackstripe Topminnow	Native	Native	+
		F. olivaceus	Blackspotted Topminnow	Native	Native	+
		F. pulvereus	Bayou Killifish	Native	Not recorded
		F. stellifer	Southern Studfish	Not recorded	Native
	Leptolucania
		l. ommata	Pygmy Killifish	Native	Not recorded
	Lucania
		L. parva	Rainwater Killifish	Native	Not recorded
Poeciliidae
	Gambusia
		G. affinis	Western Mosquitofish	Native	Native	+
Gasterostreidae
	Culaea
		C. inconstans	Brook Stickleback	Not recorded	Introduced
Cottidae
	Cottus						+	+
		C. bairdii	Mottled Sculpin	Native	Native	+
		C. carolinae	Banded Sculpin	Native	Native	+
Centrarchidae
	Ambloplites
		A. ariommus	Shadow Bass	Not recorded	Native
		A. rupestris	Rock Bass		Native	+	+	+
	Centratchus
		C. macropterus	Flier	Not recorded	Native
	Lepomis
		L. auritus	Redbreast Sunfish	Range expansion	Introduced	+
		L. cyanellus	Green Sunfish	Native	Native	+
		L. gibbosus	Pumpkinseed	Not recorded	Introduced
		L. gulosus	Warmouth	Native	Native	+
		L. humilis	Orangespotted Sunfish	Native	Native	+
		L. macrochirus	Bluegill	Native	Native	+
		L. marginatus	Dollar Sunfish	Native	Native
		L. megalotis	Longear Sunfish	Native	Native	+
		L. microlophus	Redear Sunfish	Native	Native	+
		L. miniatus	Redspotted Sunfish	Native	Native
		L. punctatus	Spotted Sunfish	Not recorded	Native
		L. symmetricus	Bantam Sunfish	Not recorded	Native
	Micropterus						+	+	+	+
		M. coosae	Redeye Bass	Native	Native, Introduced
		M. dolomieu	Smallmouth Bass	Native	Native	+	+	+		+
		M. punctulatus	Spotted Bass	Native	Native	+				+
		M. salmoides	Largemouth Bass	Native	Native	+
	Pomoxis
		P. annularis	White Crappie	Native	Native	+
		P. nigromaculatus	Black Crappie	Native	Native	+
Elassomatidae
	Elassoma
		E. alabamae	Spring Pygmy Sunfish	Native	Not recorded
		E. zonatum	Banded Pygmy Sunfish	Not recorded	Native
Moronidae
	Morone
		M. chrysops	White Bass	Native	Native	+
		M. mississippiensis	Yellow Bass	Native	Native	+
		M. saxatilis	Striped Bass	Range expansion	Introduced	+
Percidae
	Ammocrypta
		A. asprella	Crystal Darter	Not recorded	Native
		A. beanii	Naked Sand Darter	Not recorded	Native
		A. clara	Western Sand Darter	Not recorded	Native
		A. pellucida	Eastern Sand Darter	Not recorded	Native
		A. vivax	Scaly Sand Darter	Not recorded	Native
	Etheostoma
		E. acuticeps	Sharphead Darter	Not recorded	Native
		E. aquali	Coppercheek Darter	Not recorded	Native
		E. asprigene	Mud Darter	Not recorded	Native
		E. baileyi	Emerald Darter	Not recorded	Native
		E. barbouri	Teardrop Darter	Not recorded	Native
		E. barrenense	Splendid Darter	Not recorded	Native
		E. bellum	Orangefin Darter	Not recorded	Native
		E. blennioides	Greenside Darter	Native	Native	+
		E. blennius	Blenny Darter	Native	Native
		E. boshungi	Slackwater Darter	Native	Native
		E. brevirostrum	Holiday Darter	Not recorded	Native
		E. caeruleum	Rainbow Darter	Native	Native	+
		E. camurum	Bluebreast Darter	Native	Native
		E. chlorobranchium	Greenfin Darter	Not recorded	Native
		E. chlorosoma	Bluntnose Darter	Not recorded	Native	+
		E. cinereum	Ashy Darter	Native/ extirpated	Native
		E. coosae	Coosa Darter	Not recorded	Native
		E. corona	Crown Darter	Native	Native
		E. crossopterum	Fringed Darter	Native	Native
		E. ditrema	Coldwater Darter	Not recorded	Native
		E. duryi	Black Darter	Native	Native
		E. ethieri	Cherry Darter	Not recorded	Native
		E. flabellare	Fantail Darter	Native	Native	+
		E. flavum	Saffron Darter	Not recorded	Native
		E. forbesi	Barrens Darter	Not recorded	Native
		E. fusiforme	Swamp Darter	Not recorded	Native
		E. gracile	Slough Darter	Not recorded	Native
		E. histrio	Harlequin Darter	Native	Native
		E. jessiae	Blueside Darter	Native	Not recorded
		E. jordani	Greenbreast Darter	Not recorded	Native
		E. kennicotti	Stripetail Darter	Native	Native	+
		E. luteovincium	Redband Darter	Not recorded	Native
		E. lyceum	Brighteye Darter	Not recorded	Native
		E. microlepidon	Finescale Darter	Not recorded	Native
		E. microperca	Least Darter	Not recorded	?
		E. neopterum	Lollypop Darter	Native	Native
		E. nigripinne	Blackfin Darter	Native	Native
		E. nigrum	Johnny Darter	Native	Native
		E. obeyense	Barcheck Darter	Not recorded	Native
		E. olivaceum	Dirty Darter	Not recorded	Native
		E. oophylax	Guardian Darter	Not recorded	Native
		E. parvipinne	Goldstripe Darter	Not recorded	Native
		E. proeliare	Cypress Darter	Not recorded	Native
		E. pseudovulatum	Egg-mimic Darter	Not recorded	Native
		E. pyrrhogaster	Firebelly Darter	Not recorded	Native
		E. rufilineatum	Redline Darter	Native	Native
		E. rupestre	Rock Darter	Not recorded	Native
		E. sagitta	Arrow Darter	Not recorded	Native
		E. sanguifluum	Bloodfin Darter	Not recorded	Native
		E. simoterum	Snubnose Darter	Native	Native	+
		E. smithi	Slabrock Darter	Not recorded	Native	+
		E. spectabile	Orangethroat Darter	Not recorded	Native
		E. squamiceps	Spottail Darter	Not recorded	Native
		E. stigmaeum	Speckled Darter	Native	Native
		E. striatulum	Striated Darter	Native	Native
		E. swaini	Gulf Darter	Not recorded	Native
		E. swannanoa	Swannanoa Darter	Not recorded	Native
		E. tippercanoe	Tippercanoe Darter	Not recorded	Native
		E. trisella	Trispot Darter	Not recorded	Native
		E. tuscumbia	Tuscumbia Darter	Native	Native
		E. virgatum	Striped Darter	Not recorded	Native
		E. vulneratum	Wounded Darter	Not recorded	Native
		E. wapiti	Boulder Darter	Native	Native
		E. zonale	Banded Darter	Native	Native
		E. zonistium	Bandfin Darter	Native	Native
	Perca
		P. flavescens	Yellow Perch	Native	Introduced	+
	Percina
		P. antesella	Amber Darter	Not recorded	Native
		P. aurantiaca	Tangerine Darter	Not recorded	Native
		P. burtoni	Blotchside Darter	Native	Native
		P. caprodes	Logperch	Native	Native	+
		P. copelandi	Channel Darter	Not recorded	Native
		P. evides	Gilt Darter	Native	Native
		P. jenkinsi	Conasauga Logperch	Not recorded	Native
		P. macrocephala	Longhead Darter	Not recorded	Native
		P. maculata	Blackside Darter	Native	Native
		P. nigrofasciata	Blackbanded Darter	Not recorded	Native
		P. palmaris	Bronze Darter	Not recorded	Native
		P. phoxocephala	Slenderhead Darter	Native	Native
		P. sciera	Dusky Darter	Native	Native	+
		P. shumardi	River Darter	Native	Native	+
		P. squamata	Olive Darter	Not recorded	Native
		P. tanasi	Snail Darter	Native	Native
		P. vigil	Saddleback Darter	Native	Native
	Sander
		S. canadense	Sauger	Native	Native	+	+
		S. vitreus	Walleye	Native	Native, Introduced	+	+	+		+
Sciaenidae
	Aplodinotus
		A. grunniens	Freshwater Drum	Native	Native	+	+	+	+	+
Mugilidae
	Mugil
		M. cephalus	Striped Mullet	Range expansion	Native	+
