# Supplementary material for: Late Pleistocene fishes of the Tennessee River Basin: an analysis of a late Pleistocene freshwater fish fauna from Bell Cave (site ACb-2) in Colbert County, Alabama, USA
Source: PeerJ. 2016 Feb 2;4:e1648. doi: 10.7717/peerj.1648 (PMC4741074; doi:10.7717/peerj.1648)
Supplement: Supplemental Information 2 [file peerj-04-1648-s002.xlsx]

## Sheet: Table 1
	1: Bell Cave, ACb-2	2: ACb-3	3: ACb-5	4: Appalachian Caverns	5: Baker Bluff Cave	6: Beartown Cave	7: Cheek Bend Cave	8: Dust Cave	9: Guy Wilson Cave	10: Saltville	Contemporary Tennessee River Basin Status	Mainstem Surveys
Acipenseriformes
Acipenseridae								+
Acipenser
A. fulvescens	+						+				Native	+
Scaphirhynchus
S. platorynchus	+										Native
Lepisosteiformes
Lepisosteidae
Lepisosteus					+		+
L. osseus	+										Native	+
Anguilliformes
Anguillidae
Anguilla
A. rostra	+										Native	+
Esociformes
Esocidae
Esox					+
E. masquinongy	+						+				Introduced	+
E. lucius	+										Introduced
Cypriniformes
Cyprinidae				+	+					+
Campostoma	+						+				Native	+
Luxilus
L. cornutus										+	Not recorded
Nocomis									+
N. bigutattus							+				Not recorded
N. micropogon	+						+				Native
Pimephales
P. notatus										+	Native	+
Semotilus
S. atromaculatus							+				Native	+
Catostomidae				+				+	+	+
Catostomus
C. commersoni	+				+		+			+	Native
Ictiobus	+										Native	+
Hypentelium
H. nigricans				+	+		+		+		Native	+
Moxostoma				+	+			+
M. anisurum							+				Native	+
M. carinatum	+			+	+		+				Native	+
M. duquesnei					+		+				Native	+
M. erythrurum							+	+			Native	+
M. lacerum	+				+						Native/ extinct
M. macrolepidotum	+						+				Native
Siluriformes
Ictaluridae		+						+
Ameiurus	+										Native	+
Ictalurus					+	+
I. punctatus	+				+			+			Native	+
Noturus		+			+
N. flavus	+						+				Native
N. eleutherus	+										Native
N. stigmosus	+										Native
N. elegans	+										Native
N. flavater	+										Not recorded
Pylodictus
P. olivaris	+										Native	+
Scorpaeniformes
Cottidae
Cottus	+			+
C. carolinae							+				Native	+
C. bairdi							+				Native	+
Perciformes
Centrarchidae										+
Ambloplites
A. rupestris	+			+	+		+		+	+	Native	+
Lepomis								+
L. cyanellus							+				Native	+
Micropterus		+			+
M. dolomieu	+				+						Native	+
M. punctatus	+		+								Native	+
Percidae
Etheostoma
E. blennioides							+				Native	+
Perca
P. flacescens							+				Native	+
Percina
P. caprodes							+				Native	+
Sander					+			+
S. canadensis	+				+		+				Native	+
S. vitreus	+						+				Native	+
Sciaenidae
Aplodinotus
A. grunniens	+	+			+		+	+			Native	+
